# Supplementary material for: Longitudinal characterization reveals behavioral impairments in aged APP knock in mouse models
Source: Sci Rep. 2025 Feb 7;15:4631. doi: 10.1038/s41598-025-89051-8 (PMC11805898; doi:10.1038/s41598-025-89051-8)
Supplement: Supplementary file 1 — Supplementary Material 1 [file 41598_2025_89051_MOESM1_ESM.xlsx]

## Sheet: 2-3 Months
					Open Field		Object Location Test		Y Maze		Barnes Learning Primary Latency					Barnes Maze
Mouse	DOB	Genotype	Sex	Age	Distance Traveled (cm)	Time in Center (s)	Ratio Duration	Time exploring objects	Percent Alternation	Number of Entries	Trial 1	Trial 2	Trial 3	Trial 4	Trial 5	Probe Primary Latency
1	2023-02-06	hAPP-WT	F
2	2023-02-06	hAPP-WT	F
3	2023-02-07	hAPP-WT	F
4	2023-02-07	hAPP-WT	F
5	2023-02-07	hAPP-WT	F
6	2023-02-07	hAPP-WT	F
7	2023-04-12	hAPP-SAA	F	2 M	5728.64	48.9328	0.781121	80.8658	53.3333	45	27	180	165	169	50	11
8	2023-04-12	hAPP-SAA	F	2 M	3680	59.4661	0.539716	49.0996	54.902	51	31	10	22	37	7	17
9	2023-04-12	hAPP-SAA	F	2 M	4464.68	42.7329	0.543615	47.7662	46.9388	49	16	48	180	50	41	8
10	2023-04-12	hAPP-SAA	M	2 M	4072.57	178.298	0.784191	26.5664	47.7612	67	169	16	28	127	13	90
11	2023-04-12	hAPP-SAA	M	2 M	3284.68	51.1662	0.454831	84.8658	54.5455	44	36	7	180	7	4	90
12	2023-04-12	hAPP-SAA	M	2 M	3209.57	55.5994	0.874253	111.599	50	44	32	41	19	12	23	20
13	2023-02-25	hAPP-SAA	F
14	2023-02-25	hAPP-SAA	F
15	2023-02-25	hAPP-SAA	F
16	2023-02-25	hAPP-SAA	F
17	2023-02-25	hAPP-SAA	F
18	2023-02-25	hAPP-SAA	M
19	2023-02-25	hAPP-SAA	M
20	2023-02-25	hAPP-SAA	M
22	2023-02-27	hAPP-SAA	F
23	2023-02-27	hAPP-SAA	F
24	2023-02-27	hAPP-SAA	F
25	2023-02-27	hAPP-SAA	F
26	2023-02-27	hAPP-SAA	F
27	2023-03-02	hAPP-WT	M
28	2023-03-02	hAPP-WT	M
29	2023-03-02	hAPP-WT	M
30	2023-03-02	hAPP-WT	M
31	2023-03-02	hAPP-WT	M
32	2023-05-05	hAPP-WT	F	2 M	5365.94	124.899	0.834551	63.8661	60.3448	58	18	160	34	31	59	32
33	2023-05-05	hAPP-WT	F	2 M	4110.89	76.5992	0.698443	51.3995	51.1111	45	15	20	19	10	35	49
34	2023-05-05	hAPP-WT	F	2 M	4733.95	111.432	0.485816	37.5996	46.1538	65	8	73	7	8	10	51
35	2023-05-05	hAPP-WT	F	2 M	5940.36	106.399	0.585799	33.7997	56.7164	67	10	47	13	18	14	15
36	2023-05-05	hAPP-WT	F	2 M	4968.62	65.066	0.535106	62.6661	58.3333	60	16	21	26	37	31	45
37	2023-05-05	hAPP-WT	M	2 M	5960.52	65.366	0.705108	20.2332	78.7879	33	98	39	86	28	41	10
38	2023-05-05	hAPP-WT	M	2 M	4723.58	138.399	0.259924	70.5326	50.8197	61	96	25	112	28	54	30
39	2023-05-05	hAPP-WT	M	2 M	5683.62	138.599	0.434552	56.5327	58.9286	56	18	118	25	24	31	7
40	2023-05-05	hAPP-WT	M	2 M	5299.15	97.1324	0.441294	50.5328	51.3889	72	57	71	73	83	67	27
41	2023-05-05	hAPP-WT	M	2 M	4346.39	119.665	0.321482	66.566	56.8966	58	24	70	14	17	19	30
42	2023-04-03	hAPP-SAA	M
43	2023-04-03	hAPP-SAA	M
44	2023-04-03	hAPP-SAA	M
45	2023-04-03	hAPP-SAA	M
46	2023-04-03	hAPP-SAA	M
47	2023-04-03	hAPP-SAA	F
48	2023-04-03	hAPP-SAA	F
49	2023-04-03	hAPP-SAA	F
50	2023-04-03	hAPP-SAA	F
51	2023-04-04	hAPP-WT	M
52	2023-04-04	hAPP-WT	M
53	2023-04-04	hAPP-WT	M
54	2023-04-04	hAPP-WT	M
55	2023-04-04	hAPP-WT	M
56	2023-04-04	hAPP-WT	M
57	2023-04-04	hAPP-WT	F
58	2023-04-04	hAPP-WT	F
59	2023-04-04	hAPP-WT	F
60	2023-04-05	hAPP-WT	F
61	2023-04-05	hAPP-WT	F
62	2023-04-05	hAPP-WT	F
63	2024-05-24	hAPP-SAA	M	2M	4283.87	101.084	0.734774	18.6682	51.3513	37	24	37	18	24	113	90
64	2024-05-24	hAPP-SAA	M	2M	4010.5	100.459	0.673437	23.4727	60.7143	56	31	19	136	31	42	90
65	2024-05-20	hAPP-SAA	F	2M	4595.18	82.3755	0.61687	51.293	37.5	40	123	54	61	64	56	31
66	2024-05-20	hAPP-SAA	F	2M	4190.25	82.7088	0.536364	16.1321	56.4516	62	21	21	78	28	41	6
67	2024-05-20	hAPP-SAA	M
68	2024-05-20	hAPP-SAA	M
69	2024-05-20	hAPP-SAA	M
70	2024-05-20	hAPP-SAA	M
71	2024-05-24	hAPP-SAA	F
72	2024-05-24	hAPP-SAA	F
73	2024-05-24	hAPP-SAA	F
74	2024-05-24	hAPP-SAA	F
75	2024-05-24	hAPP-SAA	F	2M	5534.87	106.001	0.642553	25.8485	56.0976	41	68	23	22	45	20	10
76	2024-05-24	hAPP-SAA	F	2M	3888.18	226.751	0.448057	46.234	68.0851	47	68	85	14	5	8	4
77	2024-05-24	hAPP-SAA	F	2M	3877.23	104.751	0.217324	47.4074	54.5455	44	100	20	11	19	19	17

## Sheet: 4 Months
					Open Field		Object Location Test		Y Maze		Barnes Learning Primary Latency					Barnes Maze
Mouse	DOB	Genotype	Sex	Age	Distance Traveled (cm)	Time in Center (s)	Ratio Duration	Time exploring objects	Percent Alternation	Number of Entries	Trial 1	Trial 2	Trial 3	Trial 4	Trial 5	Probe Primary Latency
1	2023-02-06	hAPP-WT	F	4 M	4831.79	43.3329	0.746582	31.6996	53.4884	43	77	7	33	35	80	73
2	2023-02-06	hAPP-WT	F	4 M	3889.29	47.8329	0.483322	50.9661	46.7742	62	133	6	8	8	18	90
3	2023-02-07	hAPP-WT	F	4 M	5371.13	58.9661	0.411075	102.332	50.8197	61	180	28	106	102	47	42
4	2023-02-07	hAPP-WT	F	4 M	4116.26	43.0329	0.919567	70.8659	48.7179	39	25	67	19	166	13	10
5	2023-02-07	hAPP-WT	F	4 M	4268.35	67.1993	0.78961	64.166	46	50	35	180	5	4	106	10
6	2023-02-07	hAPP-WT	F	4 M	4150.08	96.199	0.443621	62.9661	55.5556	54	7	9	25	37	34	2
7	2023-04-12	hAPP-SAA	F
8	2023-04-12	hAPP-SAA	F
9	2023-04-12	hAPP-SAA	F
10	2023-04-12	hAPP-SAA	M
11	2023-04-12	hAPP-SAA	M
12	2023-04-12	hAPP-SAA	M
13	2023-02-25	hAPP-SAA	F	4 M	4899.54	79.7659	0.330488	54.6956	51.7241	29	43	29	29	59	17	35
14	2023-02-25	hAPP-SAA	F	4 M	4193.46	49.4662	0.659709	68.703	31.8182	44	27	43	20	52	23	65
15	2023-02-25	hAPP-SAA	F	4 M	3934.89	107.999	0.722464	61.1656	37.5	40	8	21	65	51	8	46
16	2023-02-25	hAPP-SAA	F	4 M	4327.25	66.6993	0.294821	58.566	28.9474	76	42	4	4	78	7	64
17	2023-02-25	hAPP-SAA	F	4 M	3893.29	128.632	0.710964	30.0997	52	50	75	180	3	22	17	90
18	2023-02-25	hAPP-SAA	M	4 M	4792.32	86.4991	0.5	43.8233	52	50	44	160	27	23	30	90
19	2023-02-25	hAPP-SAA	M	4 M	3215.18	143.965	0.592784	58.2308	38.7755	49	13	2	71	4	5	28
20	2023-02-25	hAPP-SAA	M	4 M	4517.91	120.832	0.770575	59.1647	41.6667	36	54	115	17	76	119	10
22	2023-02-27	hAPP-SAA	F	4 M	4908.87	115.732	0.490286	94.4169	63.6364	33	14	16	7	33	4	24
23	2023-02-27	hAPP-SAA	F	4 M	3386.09	98.8323	0.4802	86.7462	40.4762	42		132	57	149	72	27
24	2023-02-27	hAPP-SAA	F	4 M	4086.26	100.599	did not explore objects	did not explore objects	74.0741	27	20	58	10	22	54	3
25	2023-02-27	hAPP-SAA	F	4 M	4111.11	124.699	0.724696	16.4755	55	40	42	6	5	6	41	17
26	2023-02-27	hAPP-SAA	F	4 M	3781.33	111.399	0.722851	29.4826	48	50	34	25	32	10	36	5
27	2023-03-02	hAPP-WT	M	4 M	5636.63	58.2994	0.329019	67.0329	50	60	26	85	118	49	115	63
28	2023-03-02	hAPP-WT	M	4 M	3838.36	137.032	0.74934	63.2292	37.5	48	128	28	110	21	146	23
29	2023-03-02	hAPP-WT	M	4 M	5466.02	54.8328	0.1385	66.7326	62.5	48	19	67	20	13	175	7
30	2023-03-02	hAPP-WT	M	4 M	5154.45	66.7993	did not explore objects	did not explore objects	43.1034	58	32	10	26	92	34	6
31	2023-03-02	hAPP-WT	M	4 M	5754.81	71.8659	0.678702	54.5294	54.717	53	7	8	60	56	73	5
32	2023-05-05	hAPP-WT	F
33	2023-05-05	hAPP-WT	F
34	2023-05-05	hAPP-WT	F
35	2023-05-05	hAPP-WT	F
36	2023-05-05	hAPP-WT	F
37	2023-05-05	hAPP-WT	M
38	2023-05-05	hAPP-WT	M
39	2023-05-05	hAPP-WT	M
40	2023-05-05	hAPP-WT	M
41	2023-05-05	hAPP-WT	M
42	2023-04-03	hAPP-SAA	M
43	2023-04-03	hAPP-SAA	M
44	2023-04-03	hAPP-SAA	M
45	2023-04-03	hAPP-SAA	M
46	2023-04-03	hAPP-SAA	M
47	2023-04-03	hAPP-SAA	F
48	2023-04-03	hAPP-SAA	F
49	2023-04-03	hAPP-SAA	F
50	2023-04-03	hAPP-SAA	F
51	2023-04-04	hAPP-WT	M
52	2023-04-04	hAPP-WT	M
53	2023-04-04	hAPP-WT	M
54	2023-04-04	hAPP-WT	M
55	2023-04-04	hAPP-WT	M
56	2023-04-04	hAPP-WT	M
57	2023-04-04	hAPP-WT	F
58	2023-04-04	hAPP-WT	F
59	2023-04-04	hAPP-WT	F
60	2023-04-05	hAPP-WT	F
61	2023-04-05	hAPP-WT	F
62	2023-04-05	hAPP-WT	F
63	2024-05-24	hAPP-SAA	M
64	2024-05-24	hAPP-SAA	M
65	2024-05-20	hAPP-SAA	F
66	2024-05-20	hAPP-SAA	F
67	2024-05-20	hAPP-SAA	M	4M			0.578797	11.6332
68	2024-05-20	hAPP-SAA	M	4M			0.777222	26.6331
69	2024-05-20	hAPP-SAA	M	4M			did not explore objects	did not explore objects
70	2024-05-20	hAPP-SAA	M	4M			0.687144	23.3331
71	2024-05-24	hAPP-SAA	F	4M			0.563876	37.833
72	2024-05-24	hAPP-SAA	F	4M			0.583026	18.0665
73	2024-05-24	hAPP-SAA	F	4M			0.453589	34.833
74	2024-05-24	hAPP-SAA	F	4M			0.613314	23.5331
75	2024-05-24	hAPP-SAA	F
76	2024-05-24	hAPP-SAA	F
77	2024-05-24	hAPP-SAA	F

## Sheet: 5 Months
					Open Field		Object Location Test		Y Maze		Barnes Learning Primary Latency					Barnes Maze
Mouse	DOB	Genotype	Sex	Age	Distance Traveled (cm)	Time in Center (s)	Ratio Duration	Time exploring objects	Percent Alternation	Number of Entries	Trial 1	Trial 2	Trial 3	Trial 4	Trial 5	Probe Primary Latency
1	2023-02-06	hAPP-WT	F	5 M	2109.18	117.099	0.562501	35.733	59.0909	22	16	18	50	25	14	77
2	2023-02-06	hAPP-WT	F	5 M	2360.56	27.7664	0.590203	55.7995	39.6552	58	11	10	8	8	9	11
3	2023-02-07	hAPP-WT	F	5 M	2918.72	106.032	0.304349	19.9331	50	38	140	29	28	82	7	82
4	2023-02-07	hAPP-WT	F	5 M	1991.41	84.8658	0.91964	88.7658	56.7568	37	68	29	17	16	17	16
5	2023-02-07	hAPP-WT	F	5 M	3539.19	185.998	0.207911	32.8664	52.6316	38	8	22	11	59	44	16
6	2023-02-07	hAPP-WT	F	5 M	3025.15	91.9657	0.674709	37.2996	53.1915	47	20	41	27	15	16	8
7	2023-04-12	hAPP-SAA	F
8	2023-04-12	hAPP-SAA	F
9	2023-04-12	hAPP-SAA	F
10	2023-04-12	hAPP-SAA	M
11	2023-04-12	hAPP-SAA	M
12	2023-04-12	hAPP-SAA	M
13	2023-02-25	hAPP-SAA	F	5 M	2878.35	130.232	0.403188	29.2664	43.3333	30	89	14	50	13	11	90
14	2023-02-25	hAPP-SAA	F	5 M	1965.91	161.832	0.596627	51.3995	64.5161	31	26	18	28	13	58	14
15	2023-02-25	hAPP-SAA	F	5 M	2900.09	46.2329	0.3955	56.2995	46.875	32	58	28	24	8	3	10
16	2023-02-25	hAPP-SAA	F	5 M	4264.95	127.832	0.621717	46.9662	68.1818	44	15	80	18	20	32	28
17	2023-02-25	hAPP-SAA	F	5 M	3631.36	232.531	0.646341	43.733	57.4468	47		29	155	11	72	3
18	2023-02-25	hAPP-SAA	M	5 M	3253.28	66.5993	0.591174	40.033	52.9412	34	11	59	55	19	134	90
19	2023-02-25	hAPP-SAA	M	5 M	3089.12	95.5657	0.52994	33.3997	71.1111	45	110	180	31	67	33	90
20	2023-02-25	hAPP-SAA	M	5 M	2258.97	88.4324	0.685776	61.6327	64.2857	28	42	45	85	22	51	6
22	2023-02-27	hAPP-SAA	F	5 M	1831.7	142.032	0.65725	62.5327	55	20	180	98	6	107	92	79
23	2023-02-27	hAPP-SAA	F	5 M	2430.31	210.365	0.849162	77.5659	60	20	49	29	9	97	16	18
24	2023-02-27	hAPP-SAA	F	5 M	2282.03	88.0325	0.93404	125.832	56.25	32	8	37	8	8	9	8
25	2023-02-27	hAPP-SAA	F	5 M	2996.11	52.0661	0.918153	31.7664	71.4286	35	37	23	50	9	10	4
26	2023-02-27	hAPP-SAA	F	5 M	2911.11	81.6658	0.642123	58.3994	47.3684	38	43	37	20	19	9	90
27	2023-03-02	hAPP-WT	M	5 M	7086.32	49.7662	0.388271	53.9994	65.5738	61		33	88	70	3	90
28	2023-03-02	hAPP-WT	M	5 M	2254.69	37.7663	0.919316	111.132	68.75	16	41	3	55	52	48	24
29	2023-03-02	hAPP-WT	M	5 M	2947.51	41.8662	0.608541	28.0998	56.6667	30	55	3	35	8	5	28
30	2023-03-02	hAPP-WT	M	5 M	4152.71	113.532	0.581155	42.0995	52.6316	38	47	20	20	16	21	4
31	2023-03-02	hAPP-WT	M	5 M	7886.47	72.3993	0.695828	74.2993	73.2143	56	3	5	44	17	82	14
32	2023-05-05	hAPP-WT	F
33	2023-05-05	hAPP-WT	F
34	2023-05-05	hAPP-WT	F
35	2023-05-05	hAPP-WT	F
36	2023-05-05	hAPP-WT	F
37	2023-05-05	hAPP-WT	M
38	2023-05-05	hAPP-WT	M
39	2023-05-05	hAPP-WT	M
40	2023-05-05	hAPP-WT	M
41	2023-05-05	hAPP-WT	M
42	2023-04-03	hAPP-SAA	M
43	2023-04-03	hAPP-SAA	M
44	2023-04-03	hAPP-SAA	M
45	2023-04-03	hAPP-SAA	M
46	2023-04-03	hAPP-SAA	M
47	2023-04-03	hAPP-SAA	F
48	2023-04-03	hAPP-SAA	F
49	2023-04-03	hAPP-SAA	F
50	2023-04-03	hAPP-SAA	F
51	2023-04-04	hAPP-WT	M
52	2023-04-04	hAPP-WT	M
53	2023-04-04	hAPP-WT	M
54	2023-04-04	hAPP-WT	M
55	2023-04-04	hAPP-WT	M
56	2023-04-04	hAPP-WT	M
57	2023-04-04	hAPP-WT	F
58	2023-04-04	hAPP-WT	F
59	2023-04-04	hAPP-WT	F
60	2023-04-05	hAPP-WT	F
61	2023-04-05	hAPP-WT	F
62	2023-04-05	hAPP-WT	F
63	2024-05-24	hAPP-SAA	M
64	2024-05-24	hAPP-SAA	M
65	2024-05-20	hAPP-SAA	F
66	2024-05-20	hAPP-SAA	F
67	2024-05-20	hAPP-SAA	M
68	2024-05-20	hAPP-SAA	M
69	2024-05-20	hAPP-SAA	M
70	2024-05-20	hAPP-SAA	M
71	2024-05-24	hAPP-SAA	F
72	2024-05-24	hAPP-SAA	F
73	2024-05-24	hAPP-SAA	F
74	2024-05-24	hAPP-SAA	F
75	2024-05-24	hAPP-SAA	F
76	2024-05-24	hAPP-SAA	F
77	2024-05-24	hAPP-SAA	F

## Sheet: 6 Months
					Open Field		Object Location Test		Y Maze		Barnes Learning Primary Latency					Barnes Maze
Mouse	DOB	Genotype	Sex	Age	Distance Traveled (cm)	Time in Center (s)	Ratio Duration	Time exploring objects	Percent Alternation	Number of Entries	Trial 1	Trial 2	Trial 3	Trial 4	Trial 5	Probe Primary Latency
1	2023-02-06	hAPP-WT	F	6 M	2604.2	49.2947	0.524347	38.3329	75	16	13	7	22	39	14	7
2	2023-02-06	hAPP-WT	F	6 M	2702.81	17.2882	0.225431	77.3326	57.1429	28	36	19	8	10	12	8
3	2023-02-07	hAPP-WT	F	6 M	4020.31	15.8332	0.464217	34.4663	55	20	29	36	17	4	22	14
4	2023-02-07	hAPP-WT	F	6 M	1908.93	78.5325	0.809412	113.332	83.3333	12	13	15	34	47	28	4
5	2023-02-07	hAPP-WT	F	6 M	2836.03	148.299	0.520279	28.7664	65.3846	26	23	39	14	52	29	25
6	2023-02-07	hAPP-WT	F	6 M	2491.66	41.1329	0.650641	62.3994	57.1429	35	25	17	8	17	6	8
7	2023-04-12	hAPP-SAA	F
8	2023-04-12	hAPP-SAA	F
9	2023-04-12	hAPP-SAA	F
10	2023-04-12	hAPP-SAA	M
11	2023-04-12	hAPP-SAA	M
12	2023-04-12	hAPP-SAA	M
13	2023-02-25	hAPP-SAA	F	6 M	3572.31	70.366	0.63612	74.566	56	25	10	9	17	7	9	29
14	2023-02-25	hAPP-SAA	F	6 M	2232.19	76.7659	0.449983	98.9657	52	25	59	6	6	4	9	9
15	2023-02-25	hAPP-SAA	F	6 M	3129.73	43.1996	0.730449	60.0995	65.7143	35	16	23	34	35	29	45
16	2023-02-25	hAPP-SAA	F	6 M	4468.53	73.0659	0.626016	36.8996	55.3191	47	6	7	13	5	7	27
17	2023-02-25	hAPP-SAA	F	6 M	3152.79	149.665	0.525561	53.4661	48.7179	39	35	17	13	8	11	8
18	2023-02-25	hAPP-SAA	M	6 M	3354.29	45.6329	0.579243	59.0995	62.5	24	77	96	29	21	19	90
19	2023-02-25	hAPP-SAA	M	6 M	3350.14	72.5993	0.631304	57.4994	51.6129	31	57	15	31	9	8	5
20	2023-02-25	hAPP-SAA	M	6 M	2349.98	51.3662	0.586906	72.2993	58.0645	31	11	13	16	9	17	28
22	2023-02-27	hAPP-SAA	F	6 M	2935.99	63.2327	0.616	79.2167	73.6842	19	142	29	37	5	122	46
23	2023-02-27	hAPP-SAA	F	6 M	2411.12	78.3659	0.562409	45.4287	41.3793	29	29	20	20	18	25	18
24	2023-02-27	hAPP-SAA	F	6 M	1909.04	60.0994	0.836862	80.3508	75.8621	29	6	37	8	22	9	3
25	2023-02-27	hAPP-SAA	F	6 M	2712.91	22.4998	0.973082	148.599	66.6667	30	11	46	20	14	42	14
26	2023-02-27	hAPP-SAA	F	6 M	2578.44	45.8995	0.651055	78.9992	57.4468	47	3	5	22	23	2	14
27	2023-03-02	hAPP-WT	M	6 M	6013.96	70.666	0.687819	71.9659	40	70	31	48	45	30	10	7
28	2023-03-02	hAPP-WT	M	6 M	1903.6	39.7329	0.633377	76.0992	38.8889	18	24	11	13	25	12	7
29	2023-03-02	hAPP-WT	M	6 M	2585.86	25.3664	0.426282	51.9994	58.0645	31	58	10	23	17	25	2
30	2023-03-02	hAPP-WT	M	6 M	2612.22	37.033	0.488048	50.1994	55.1724	29	45	42	16	21	13	9
31	2023-03-02	hAPP-WT	M	6 M	6422.58	94.2991	0.806294	88.9658	63.9344	61	52	36	21	27	6	13
32	2023-05-05	hAPP-WT	F
33	2023-05-05	hAPP-WT	F
34	2023-05-05	hAPP-WT	F
35	2023-05-05	hAPP-WT	F
36	2023-05-05	hAPP-WT	F
37	2023-05-05	hAPP-WT	M
38	2023-05-05	hAPP-WT	M
39	2023-05-05	hAPP-WT	M
40	2023-05-05	hAPP-WT	M
41	2023-05-05	hAPP-WT	M
42	2023-04-03	hAPP-SAA	M
43	2023-04-03	hAPP-SAA	M
44	2023-04-03	hAPP-SAA	M
45	2023-04-03	hAPP-SAA	M
46	2023-04-03	hAPP-SAA	M
47	2023-04-03	hAPP-SAA	F
48	2023-04-03	hAPP-SAA	F
49	2023-04-03	hAPP-SAA	F
50	2023-04-03	hAPP-SAA	F
51	2023-04-04	hAPP-WT	M
52	2023-04-04	hAPP-WT	M
53	2023-04-04	hAPP-WT	M
54	2023-04-04	hAPP-WT	M
55	2023-04-04	hAPP-WT	M
56	2023-04-04	hAPP-WT	M
57	2023-04-04	hAPP-WT	F
58	2023-04-04	hAPP-WT	F
59	2023-04-04	hAPP-WT	F
60	2023-04-05	hAPP-WT	F
61	2023-04-05	hAPP-WT	F
62	2023-04-05	hAPP-WT	F
63	2024-05-24	hAPP-SAA	M
64	2024-05-24	hAPP-SAA	M
65	2024-05-20	hAPP-SAA	F
66	2024-05-20	hAPP-SAA	F
67	2024-05-20	hAPP-SAA	M
68	2024-05-20	hAPP-SAA	M
69	2024-05-20	hAPP-SAA	M
70	2024-05-20	hAPP-SAA	M
71	2024-05-24	hAPP-SAA	F
72	2024-05-24	hAPP-SAA	F
73	2024-05-24	hAPP-SAA	F
74	2024-05-24	hAPP-SAA	F
75	2024-05-24	hAPP-SAA	F
76	2024-05-24	hAPP-SAA	F
77	2024-05-24	hAPP-SAA	F

## Sheet: 12 Months
					Open Field		Object Location Test		Y Maze		Barnes Learning Primary Latency					Barnes Maze	Weight at 12m (g)
Mouse	DOB	Genotype	Sex	Age	Distance Traveled (cm)	Time in Center (s)	Ratio Duration	Time exploring objects	Percent Alternation	Number of Entries	Trial 1	Trial 2	Trial 3	Trial 4	Trial 5	Probe Primary Latency
1	2023-02-06	hAPP-WT	F	12M	3118.61	89.8991	0.817335	46.6182	55.1724	29	180	3	94	64	27	4	22.1
2	2023-02-06	hAPP-WT	F	12M	3233.11	88.5658	0.62908	11.2538	51.6129	31	20	11	19	7	9	37	22.8
3	2023-02-07	hAPP-WT	F	12M	3950.42	121.165	0.545888	28.0803	51.6129	31	36	8	180	65	41	32	25.6
4	2023-02-07	hAPP-WT	F	12M	1858.84	30.133	0.957121	43.7101	39.1304	23	50	146	43	37	42	10	24.9
5	2023-02-07	hAPP-WT	F	12M	2489.55	68.766	0.472176	40.8988	64.5161	31	25	56	37	13	21	35	24.5
6	2023-02-07	hAPP-WT	F	12M	4010.03	147.332	0.41056	31.059	51.0638	47	44	8	53	18	15	12	24.8
7	2023-04-12	hAPP-SAA	F
8	2023-04-12	hAPP-SAA	F
9	2023-04-12	hAPP-SAA	F
10	2023-04-12	hAPP-SAA	M
11	2023-04-12	hAPP-SAA	M
12	2023-04-12	hAPP-SAA	M
13	2023-02-25	hAPP-SAA	F	12M	2827.16	111.032	0.701583	44.2873	57.1429	21	5	3	20	21	5	26	23.9
14	2023-02-25	hAPP-SAA	F	12M	2805.58	137.965	0.734865	47.9585	52.381	42	14	2	28	25	33	5	22.6
15	2023-02-25	hAPP-SAA	F	12M	1983.45	39.6996	0.374913	48.1587	70	20	38	65	21	16	17	14	21.4
16	2023-02-25	hAPP-SAA	F	12M	2981.66	97.999	0.552363	32.4845	40.4762	42	22	19	3	13	15	20	25.4
17	2023-02-25	hAPP-SAA	F	12M	2615.87	224.898	0.85933	34.8524	57.1429	42	22	21	24	3	23	5	20.3
18	2023-02-25	hAPP-SAA	M	12M	2871.89	108.466	0.841254	32.9876	65.7143	35	112	68	11	11	50	3	28.7
19	2023-02-25	hAPP-SAA	M	12M	2696.65	105.266	0.407856	44.1614	67.4419	43	58	6	85	11	70	3	31.8
20	2023-02-25	hAPP-SAA	M	12M	1928.62	177.465	0.383054	37.7907	45.1613	31	173	137	15	23	16	7	31.8
22	2023-02-27	hAPP-SAA	F	12M	2536	47.5329	0.913706	39.5196	52.6316	19	167	107	122	180	104	3	25.2
23	2023-02-27	hAPP-SAA	F	12M	2479.84	225.164	0.801341	39.8874	61.2903	31	15	28	19	12	16	26	24.3
24	2023-02-27	hAPP-SAA	F	12M	2699.87	138.699	0.589041	39.0515	66.6667	39	32	72	37	5	24	11	23.4
25	2023-02-27	hAPP-SAA	F	12M	2973.92	33.7663	0.734905	35.3801	55.2632	38	9	50	24	13	22	7	25.6
26	2023-02-27	hAPP-SAA	F	12M	3165.26	166.432	0.727499	53.7711	38.8889	54	12	29	2	20	2	38	23.3
27	2023-03-02	hAPP-WT	M	12M	5039.18	102.066	0.748612	24.0128	59.5238	42	82	10	25	27	16	16	31.9
28	2023-03-02	hAPP-WT	M	12M	2174.5	137.765	0.79027	30.8496	80.7692	26	43	19	4	2	14	2	30.8
29	2023-03-02	hAPP-WT	M	12M	3218.29	88.5991	0.364413	46.8582	56.7568	37	16	32	21	11	7	3	30.6
30	2023-03-02	hAPP-WT	M	12M	3455	119.799	0.618274	39.0931	65.7895	38	71	29	10	13	43	19	29.3
31	2023-03-02	hAPP-WT	M	12M	6484.1	53.6328	did not explore objects	did not explore objects	55.1724	58	18	45	11	7	158	6	31.5
32	2023-05-05	hAPP-WT	F
33	2023-05-05	hAPP-WT	F
34	2023-05-05	hAPP-WT	F
35	2023-05-05	hAPP-WT	F
36	2023-05-05	hAPP-WT	F
37	2023-05-05	hAPP-WT	M
38	2023-05-05	hAPP-WT	M
39	2023-05-05	hAPP-WT	M
40	2023-05-05	hAPP-WT	M
41	2023-05-05	hAPP-WT	M
42	2023-04-03	hAPP-SAA	M
43	2023-04-03	hAPP-SAA	M
44	2023-04-03	hAPP-SAA	M
45	2023-04-03	hAPP-SAA	M
46	2023-04-03	hAPP-SAA	M
47	2023-04-03	hAPP-SAA	F
48	2023-04-03	hAPP-SAA	F
49	2023-04-03	hAPP-SAA	F
50	2023-04-03	hAPP-SAA	F
51	2023-04-04	hAPP-WT	M
52	2023-04-04	hAPP-WT	M
53	2023-04-04	hAPP-WT	M
54	2023-04-04	hAPP-WT	M
55	2023-04-04	hAPP-WT	M
56	2023-04-04	hAPP-WT	M
57	2023-04-04	hAPP-WT	F
58	2023-04-04	hAPP-WT	F
59	2023-04-04	hAPP-WT	F
60	2023-04-05	hAPP-WT	F
61	2023-04-05	hAPP-WT	F
62	2023-04-05	hAPP-WT	F
63	2024-05-24	hAPP-SAA	M
64	2024-05-24	hAPP-SAA	M
65	2024-05-20	hAPP-SAA	F
66	2024-05-20	hAPP-SAA	F
67	2024-05-20	hAPP-SAA	M
68	2024-05-20	hAPP-SAA	M
69	2024-05-20	hAPP-SAA	M
70	2024-05-20	hAPP-SAA	M
71	2024-05-24	hAPP-SAA	F
72	2024-05-24	hAPP-SAA	F
73	2024-05-24	hAPP-SAA	F
74	2024-05-24	hAPP-SAA	F
75	2024-05-24	hAPP-SAA	F
76	2024-05-24	hAPP-SAA	F
77	2024-05-24	hAPP-SAA	F

## Sheet: 16 Months
					Open Field		Object Location Test		Y Maze		Barnes Learning Primary Latency					Barnes Maze		Weight at 16m
Mouse	DOB	Genotype	Sex	Age	Distance Traveled (cm)	Time in Center (s)	Ratio Duration	Time exploring objects	Percent Alternation	Number of Entries	Trial 1	Trial 2	Trial 3	Trial 4	Trial 5	Probe Primary Latency
1	2023-02-06	hAPP-WT	F
2	2023-02-06	hAPP-WT	F
3	2023-02-07	hAPP-WT	F
4	2023-02-07	hAPP-WT	F
5	2023-02-07	hAPP-WT	F
6	2023-02-07	hAPP-WT	F
7	2023-04-12	hAPP-SAA	F															29.4
8	2023-04-12	hAPP-SAA	F															33.7
9	2023-04-12	hAPP-SAA	F															27.1
10	2023-04-12	hAPP-SAA	M															43.7
11	2023-04-12	hAPP-SAA	M															42.4
12	2023-04-12	hAPP-SAA	M															47.1
13	2023-02-25	hAPP-SAA	F
14	2023-02-25	hAPP-SAA	F
15	2023-02-25	hAPP-SAA	F
16	2023-02-25	hAPP-SAA	F
17	2023-02-25	hAPP-SAA	F
18	2023-02-25	hAPP-SAA	M
19	2023-02-25	hAPP-SAA	M
20	2023-02-25	hAPP-SAA	M
22	2023-02-27	hAPP-SAA	F
23	2023-02-27	hAPP-SAA	F
24	2023-02-27	hAPP-SAA	F
25	2023-02-27	hAPP-SAA	F
26	2023-02-27	hAPP-SAA	F
27	2023-03-02	hAPP-WT	M
28	2023-03-02	hAPP-WT	M
29	2023-03-02	hAPP-WT	M
30	2023-03-02	hAPP-WT	M
31	2023-03-02	hAPP-WT	M
32	2023-05-05	hAPP-WT	F
33	2023-05-05	hAPP-WT	F
34	2023-05-05	hAPP-WT	F
35	2023-05-05	hAPP-WT	F
36	2023-05-05	hAPP-WT	F
37	2023-05-05	hAPP-WT	M
38	2023-05-05	hAPP-WT	M
39	2023-05-05	hAPP-WT	M
40	2023-05-05	hAPP-WT	M
41	2023-05-05	hAPP-WT	M
42	2023-04-03	hAPP-SAA	M	16M	3895.42	112.084	0.450482	41.8346	46.6667	30	156	92	155	180	110	90
43	2023-04-03	hAPP-SAA	M	16M	3584.95	92.7089	0.486762	54.0073	50	48	73	146	20	40	28	14
44	2023-04-03	hAPP-SAA	M	16M	4279.34	239.293	0.677395	49.007	63.6364	33	113	180	180	180	148	90
45	2023-04-03	hAPP-SAA	M	16M	3004.65	157.793	0.60577	30.5193	48.4848	33	89	35	106	81	54	88
46	2023-04-03	hAPP-SAA	M	16M	3361.43	120.542	0.689306	25.3838	55.2632	38	23	180	100	45	6	90
47	2023-04-03	hAPP-SAA	F	16M	4353.71	66.0004	0.413758	35.7298	64	25	93	14	180	180	180	90
48	2023-04-03	hAPP-SAA	F	16M	3790.95	86.5005	0.680697	25.275	70.8333	24	37	jumped off	65	70	180	90
49	2023-04-03	hAPP-SAA	F	16M	3102.4	48.4169	0.453451	57.9232	58.9744	39	49	38	25	35	23	49
50	2023-04-03	hAPP-SAA	F	16M	2838.38	38.3335	0.523849	44.6071	64.1026	39	67	17	35	8	28	11
51	2023-04-04	hAPP-WT	M	16M	4593.21	101.334	0.631884	25.3011	66.6667	36	139	8	29	43	144	10		34.1
52	2023-04-04	hAPP-WT	M	16M	4723.12	80.2504	did not exlpore objects	did not exlpore objects	68.75	32	180	149	180	180	180	90		29.2
53	2023-04-04	hAPP-WT	M	16M	4848.57	56.5837	0.551783	21.5976	57.7778	45	143	178	14	120	32	90		31.8
54	2023-04-04	hAPP-WT	M	16M	3209.61	105.542	0.560739	37.7317	52.381	42	133	43	130	19	9	32		30.9
55	2023-04-04	hAPP-WT	M	16M	4580.92	116.001	0.468884	43.0082	50.8772	57	43	61	2	180	14	3
56	2023-04-04	hAPP-WT	M	16M	4617.14	67.3337	did not exlpore objects	did not exlpore objects	56.5217	46	105	85	15	108	56	48
57	2023-04-04	hAPP-WT	F	16M	4784.35	85.5838	0.636163	33.2549	46.9388	49	24	41	52	5	5	28		25.4
58	2023-04-04	hAPP-WT	F	16M	4359.85	118.001	0.623529	28.0485	57.1429	42	29	15	123	9	73	72		25.8
59	2023-04-04	hAPP-WT	F	16M	2953.03	174.501	0.784067	34.9781	34.375	32	19	52	14	56	26	33		24
60	2023-04-05	hAPP-WT	F	16M	5225.79	57.6253	0.382736	45.037	56.8182	44	55	106	48	38	19	5
61	2023-04-05	hAPP-WT	F	16M	2276.66	72.4171	did not exlpore objects	did not exlpore objects	58.8235	34	25	24	4	18	28	2
62	2023-04-05	hAPP-WT	F	16M	4241.83	108.834	0.566496	28.68	59.5745	47	61	10	42	41	13	38
63	2024-05-24	hAPP-SAA	M
64	2024-05-24	hAPP-SAA	M
65	2024-05-20	hAPP-SAA	F
66	2024-05-20	hAPP-SAA	F
67	2024-05-20	hAPP-SAA	M
68	2024-05-20	hAPP-SAA	M
69	2024-05-20	hAPP-SAA	M
70	2024-05-20	hAPP-SAA	M
71	2024-05-24	hAPP-SAA	F
72	2024-05-24	hAPP-SAA	F
73	2024-05-24	hAPP-SAA	F
74	2024-05-24	hAPP-SAA	F
75	2024-05-24	hAPP-SAA	F
76	2024-05-24	hAPP-SAA	F
77	2024-05-24	hAPP-SAA	F
