# Supplementary material for: Longitudinal characterization reveals behavioral impairments in aged APP knock in mouse models
Source: Sci Rep. 2025 Feb 7;15:4631. doi: 10.1038/s41598-025-89051-8 (PMC11805898; doi:10.1038/s41598-025-89051-8)
Supplement: Supplementary file 3 — Supplementary Material 3 [file 41598_2025_89051_MOESM3_ESM.xlsx]

## Sheet: 2-3 Months
					Open Field		Object Location Test		Y Maze		Barnes Learning Primary Latency					Barnes Maze
Mouse	DOB	Genotype	Sex	Age	Distance Traveled (cm)	Time in Center (s)	Ratio Duration	Time exploring objects	Percent Alternation	Number of Entries	Trial 1	Trial 2	Trial 3	Trial 4	Trial 5	Probe Primary Latency
1	2023-02-06	hAPP-WT	F
2	2023-02-06	hAPP-WT	F
3	2023-02-07	hAPP-WT	F
4	2023-02-07	hAPP-WT	F
5	2023-02-07	hAPP-WT	F
6	2023-02-07	hAPP-WT	F
7	2023-04-12	hAPP-SAA	F	2 M	5728.64	48.9328	0.781121	80.8658	53.3333	45	27	180	165	169	50	11
8	2023-04-12	hAPP-SAA	F	2 M	3680	59.4661	0.539716	49.0996	54.902	51	31	10	22	37	7	17
9	2023-04-12	hAPP-SAA	F	2 M	4464.68	42.7329	0.543615	47.7662	46.9388	49	16	48	180	50	41	8
10	2023-04-12	hAPP-SAA	M	2 M	4072.57	178.298	0.784191	26.5664	47.7612	67	169	16	28	127	13	90
11	2023-04-12	hAPP-SAA	M	2 M	3284.68	51.1662	0.454831	84.8658	54.5455	44	36	7	180	7	4	90
12	2023-04-12	hAPP-SAA	M	2 M	3209.57	55.5994	0.874253	111.599	50	44	32	41	19	12	23	20
13	2023-02-25	hAPP-SAA	F
14	2023-02-25	hAPP-SAA	F
15	2023-02-25	hAPP-SAA	F
16	2023-02-25	hAPP-SAA	F
17	2023-02-25	hAPP-SAA	F
18	2023-02-25	hAPP-SAA	M
19	2023-02-25	hAPP-SAA	M
20	2023-02-25	hAPP-SAA	M
22	2023-02-27	hAPP-SAA	F
23	2023-02-27	hAPP-SAA	F
24	2023-02-27	hAPP-SAA	F
25	2023-02-27	hAPP-SAA	F
26	2023-02-27	hAPP-SAA	F
27	2023-03-02	hAPP-WT	M
28	2023-03-02	hAPP-WT	M
29	2023-03-02	hAPP-WT	M
30	2023-03-02	hAPP-WT	M
31	2023-03-02	hAPP-WT	M
32	2023-05-05	hAPP-WT	F	2 M	5365.94	124.899	0.834551	63.8661	60.3448	58	18	160	34	31	59	32
33	2023-05-05	hAPP-WT	F	2 M	4110.89	76.5992	0.698443	51.3995	51.1111	45	15	20	19	10	35	49
34	2023-05-05	hAPP-WT	F	2 M	4733.95	111.432	0.485816	37.5996	46.1538	65	8	73	7	8	10	51
35	2023-05-05	hAPP-WT	F	2 M	5940.36	106.399	0.585799	33.7997	56.7164	67	10	47	13	18	14	15
36	2023-05-05	hAPP-WT	F	2 M	4968.62	65.066	0.535106	62.6661	58.3333	60	16	21	26	37	31	45
37	2023-05-05	hAPP-WT	M	2 M	5960.52	65.366	0.705108	20.2332	78.7879	33	98	39	86	28	41	10
38	2023-05-05	hAPP-WT	M	2 M	4723.58	138.399	0.259924	70.5326	50.8197	61	96	25	112	28	54	30
39	2023-05-05	hAPP-WT	M	2 M	5683.62	138.599	0.434552	56.5327	58.9286	56	18	118	25	24	31	7
40	2023-05-05	hAPP-WT	M	2 M	5299.15	97.1324	0.441294	50.5328	51.3889	72	57	71	73	83	67	27
41	2023-05-05	hAPP-WT	M	2 M	4346.39	119.665	0.321482	66.566	56.8966	58	24	70	14	17	19	30
42	2023-04-03	hAPP-SAA	M
43	2023-04-03	hAPP-SAA	M
44	2023-04-03	hAPP-SAA	M
45	2023-04-03	hAPP-SAA	M
46	2023-04-03	hAPP-SAA	M
47	2023-04-03	hAPP-SAA	F
48	2023-04-03	hAPP-SAA	F
49	2023-04-03	hAPP-SAA	F
50	2023-04-03	hAPP-SAA	F
51	2023-04-04	hAPP-WT	M
52	2023-04-04	hAPP-WT	M
53	2023-04-04	hAPP-WT	M
54	2023-04-04	hAPP-WT	M
55	2023-04-04	hAPP-WT	M
56	2023-04-04	hAPP-WT	M
57	2023-04-04	hAPP-WT	F
58	2023-04-04	hAPP-WT	F
59	2023-04-04	hAPP-WT	F
60	2023-04-05	hAPP-WT	F
61	2023-04-05	hAPP-WT	F
62	2023-04-05	hAPP-WT	F
63	2024-05-24	hAPP-SAA	M	2M	4283.87	101.084	0.734774	18.6682	51.3513	37	24	37	18	24	113	90
64	2024-05-24	hAPP-SAA	M	2M	4010.5	100.459	0.673437	23.4727	60.7143	56	31	19	136	31	42	90
65	2024-05-20	hAPP-SAA	F	2M	4595.18	82.3755	0.61687	51.293	37.5	40	123	54	61	64	56	31
66	2024-05-20	hAPP-SAA	F	2M	4190.25	82.7088	0.536364	16.1321	56.4516	62	21	21	78	28	41	6
67	2024-05-20	hAPP-SAA	M
68	2024-05-20	hAPP-SAA	M
69	2024-05-20	hAPP-SAA	M
70	2024-05-20	hAPP-SAA	M
71	2024-05-24	hAPP-SAA	F
72	2024-05-24	hAPP-SAA	F
73	2024-05-24	hAPP-SAA	F
74	2024-05-24	hAPP-SAA	F
75	2024-05-24	hAPP-SAA	F	2M	5534.87	106.001	0.642553	25.8485	56.0976	41	68	23	22	45	20	10
76	2024-05-24	hAPP-SAA	F	2M	3888.18	226.751	0.448057	46.234	68.0851	47	68	85	14	5	8	4
77	2024-05-24	hAPP-SAA	F	2M	3877.23	104.751	0.217324	47.4074	54.5455	44	100	20	11	19	19	17

## Sheet: 4 Months
					Open Field		Object Location Test		Y Maze		Barnes Learning Primary Latency					Barnes Maze
Mouse	DOB	Genotype	Sex	Age	Distance Traveled (cm)	Time in Center (s)	Ratio Duration	Time exploring objects	Percent Alternation	Number of Entries	Trial 1	Trial 2	Trial 3	Trial 4	Trial 5	Probe Primary Latency
1	2023-02-06	hAPP-WT	F	4 M	4831.79	43.3329	0.746582	31.6996	53.4884	43	77	7	33	35	80	73
2	2023-02-06	hAPP-WT	F	4 M	3889.29	47.8329	0.483322	50.9661	46.7742	62	133	6	8	8	18	90
3	2023-02-07	hAPP-WT	F	4 M	5371.13	58.9661	0.411075	102.332	50.8197	61	180	28	106	102	47	42
4	2023-02-07	hAPP-WT	F	4 M	4116.26	43.0329	0.919567	70.8659	48.7179	39	25	67	19	166	13	10
5	2023-02-07	hAPP-WT	F	4 M	4268.35	67.1993	0.78961	64.166	46	50	35	180	5	4	106	10
6	2023-02-07	hAPP-WT	F	4 M	4150.08	96.199	0.443621	62.9661	55.5556	54	7	9	25	37	34	2
7	2023-04-12	hAPP-SAA	F
8	2023-04-12	hAPP-SAA	F
9	2023-04-12	hAPP-SAA	F
10	2023-04-12	hAPP-SAA	M
11	2023-04-12	hAPP-SAA	M
12	2023-04-12	hAPP-SAA	M
13	2023-02-25	hAPP-SAA	F	4 M	4899.54	79.7659	0.330488	54.6956	51.7241	29	43	29	29	59	17	35
14	2023-02-25	hAPP-SAA	F	4 M	4193.46	49.4662	0.659709	68.703	31.8182	44	27	43	20	52	23	65
15	2023-02-25	hAPP-SAA	F	4 M	3934.89	107.999	0.722464	61.1656	37.5	40	8	21	65	51	8	46
16	2023-02-25	hAPP-SAA	F	4 M	4327.25	66.6993	0.294821	58.566	28.9474	76	42	4	4	78	7	64
17	2023-02-25	hAPP-SAA	F	4 M	3893.29	128.632	0.710964	30.0997	52	50	75	180	3	22	17	90
18	2023-02-25	hAPP-SAA	M	4 M	4792.32	86.4991	0.5	43.8233	52	50	44	160	27	23	30	90
19	2023-02-25	hAPP-SAA	M	4 M	3215.18	143.965	0.592784	58.2308	38.7755	49	13	2	71	4	5	28
20	2023-02-25	hAPP-SAA	M	4 M	4517.91	120.832	0.770575	59.1647	41.6667	36	54	115	17	76	119	10
22	2023-02-27	hAPP-SAA	F	4 M	4908.87	115.732	0.490286	94.4169	63.6364	33	14	16	7	33	4	24
23	2023-02-27	hAPP-SAA	F	4 M	3386.09	98.8323	0.4802	86.7462	40.4762	42		132	57	149	72	27
24	2023-02-27	hAPP-SAA	F	4 M	4086.26	100.599	did not explore objects	did not explore objects	74.0741	27	20	58	10	22	54	3
25	2023-02-27	hAPP-SAA	F	4 M	4111.11	124.699	0.724696	16.4755	55	40	42	6	5	6	41	17
26	2023-02-27	hAPP-SAA	F	4 M	3781.33	111.399	0.722851	29.4826	48	50	34	25	32	10	36	5
27	2023-03-02	hAPP-WT	M	4 M	5636.63	58.2994	0.329019	67.0329	50	60	26	85	118	49	115	63
28	2023-03-02	hAPP-WT	M	4 M	3838.36	137.032	0.74934	63.2292	37.5	48	128	28	110	21	146	23
29	2023-03-02	hAPP-WT	M	4 M	5466.02	54.8328	0.1385	66.7326	62.5	48	19	67	20	13	175	7
30	2023-03-02	hAPP-WT	M	4 M	5154.45	66.7993	did not explore objects	did not explore objects	43.1034	58	32	10	26	92	34	6
31	2023-03-02	hAPP-WT	M	4 M	5754.81	71.8659	0.678702	54.5294	54.717	53	7	8	60	56	73	5
32	2023-05-05	hAPP-WT	F
33	2023-05-05	hAPP-WT	F
34	2023-05-05	hAPP-WT	F
35	2023-05-05	hAPP-WT	F
36	2023-05-05	hAPP-WT	F
37	2023-05-05	hAPP-WT	M
38	2023-05-05	hAPP-WT	M
39	2023-05-05	hAPP-WT	M
40	2023-05-05	hAPP-WT	M
41	2023-05-05	hAPP-WT	M
42	2023-04-03	hAPP-SAA	M
43	2023-04-03	hAPP-SAA	M
44	2023-04-03	hAPP-SAA	M
45	2023-04-03	hAPP-SAA	M
46	2023-04-03	hAPP-SAA	M
47	2023-04-03	hAPP-SAA	F
48	2023-04-03	hAPP-SAA	F
49	2023-04-03	hAPP-SAA	F
50	2023-04-03	hAPP-SAA	F
51	2023-04-04	hAPP-WT	M
52	2023-04-04	hAPP-WT	M
53	2023-04-04	hAPP-WT	M
54	2023-04-04	hAPP-WT	M
55	2023-04-04	hAPP-WT	M
56	2023-04-04	hAPP-WT	M
57	2023-04-04	hAPP-WT	F
58	2023-04-04	hAPP-WT	F
59	2023-04-04	hAPP-WT	F
60	2023-04-05	hAPP-WT	F
61	2023-04-05	hAPP-WT	F
62	2023-04-05	hAPP-WT	F
63	2024-05-24	hAPP-SAA	M
64	2024-05-24	hAPP-SAA	M
65	2024-05-20	hAPP-SAA	F
66	2024-05-20	hAPP-SAA	F
67	2024-05-20	hAPP-SAA	M	4M			0.578797	11.6332
68	2024-05-20	hAPP-SAA	M	4M			0.777222	26.6331
69	2024-05-20	hAPP-SAA	M	4M			did not explore objects	did not explore objects
70	2024-05-20	hAPP-SAA	M	4M			0.687144	23.3331
71	2024-05-24	hAPP-SAA	F	4M			0.563876	37.833
72	2024-05-24	hAPP-SAA	F	4M			0.583026	18.0665
73	2024-05-24	hAPP-SAA	F	4M			0.453589	34.833
74	2024-05-24	hAPP-SAA	F	4M			0.613314	23.5331
75	2024-05-24	hAPP-SAA	F
76	2024-05-24	hAPP-SAA	F
77	2024-05-24	hAPP-SAA	F

## Sheet: 5 Months
					Open Field		Object Location Test		Y Maze		Barnes Learning Primary Latency					Barnes Maze
Mouse	DOB	Genotype	Sex	Age	Distance Traveled (cm)	Time in Center (s)	Ratio Duration	Time exploring objects	Percent Alternation	Number of Entries	Trial 1	Trial 2	Trial 3	Trial 4	Trial 5	Probe Primary Latency
1	2023-02-06	hAPP-WT	F	5 M	2109.18	117.099	0.562501	35.733	59.0909	22	16	18	50	25	14	77
2	2023-02-06	hAPP-WT	F	5 M	2360.56	27.7664	0.590203	55.7995	39.6552	58	11	10	8	8	9	11
3	2023-02-07	hAPP-WT	F	5 M	2918.72	106.032	0.304349	19.9331	50	38	140	29	28	82	7	82
4	2023-02-07	hAPP-WT	F	5 M	1991.41	84.8658	0.91964	88.7658	56.7568	37	68	29	17	16	17	16
5	2023-02-07	hAPP-WT	F	5 M	3539.19	185.998	0.207911	32.8664	52.6316	38	8	22	11	59	44	16
6	2023-02-07	hAPP-WT	F	5 M	3025.15	91.9657	0.674709	37.2996	53.1915	47	20	41	27	15	16	8
7	2023-04-12	hAPP-SAA	F
8	2023-04-12	hAPP-SAA	F
9	2023-04-12	hAPP-SAA	F
10	2023-04-12	hAPP-SAA	M
11	2023-04-12	hAPP-SAA	M
12	2023-04-12	hAPP-SAA	M
13	2023-02-25	hAPP-SAA	F	5 M	2878.35	130.232	0.403188	29.2664	43.3333	30	89	14	50	13	11	90
14	2023-02-25	hAPP-SAA	F	5 M	1965.91	161.832	0.596627	51.3995	64.5161	31	26	18	28	13	58	14
15	2023-02-25	hAPP-SAA	F	5 M	2900.09	46.2329	0.3955	56.2995	46.875	32	58	28	24	8	3	10
16	2023-02-25	hAPP-SAA	F	5 M	4264.95	127.832	0.621717	46.9662	68.1818	44	15	80	18	20	32	28
17	2023-02-25	hAPP-SAA	F	5 M	3631.36	232.531	0.646341	43.733	57.4468	47		29	155	11	72	3
18	2023-02-25	hAPP-SAA	M	5 M	3253.28	66.5993	0.591174	40.033	52.9412	34	11	59	55	19	134	90
19	2023-02-25	hAPP-SAA	M	5 M	3089.12	95.5657	0.52994	33.3997	71.1111	45	110	180	31	67	33	90
20	2023-02-25	hAPP-SAA	M	5 M	2258.97	88.4324	0.685776	61.6327	64.2857	28	42	45	85	22	51	6
22	2023-02-27	hAPP-SAA	F	5 M	1831.7	142.032	0.65725	62.5327	55	20	180	98	6	107	92	79
23	2023-02-27	hAPP-SAA	F	5 M	2430.31	210.365	0.849162	77.5659	60	20	49	29	9	97	16	18
24	2023-02-27	hAPP-SAA	F	5 M	2282.03	88.0325	0.93404	125.832	56.25	32	8	37	8	8	9	8
25	2023-02-27	hAPP-SAA	F	5 M	2996.11	52.0661	0.918153	31.7664	71.4286	35	37	23	50	9	10	4
26	2023-02-27	hAPP-SAA	F	5 M	2911.11	81.6658	0.642123	58.3994	47.3684	38	43	37	20	19	9	90
27	2023-03-02	hAPP-WT	M	5 M	7086.32	49.7662	0.388271	53.9994	65.5738	61		33	88	70	3	90
28	2023-03-02	hAPP-WT	M	5 M	2254.69	37.7663	0.919316	111.132	68.75	16	41	3	55	52	48	24
29	2023-03-02	hAPP-WT	M	5 M	2947.51	41.8662	0.608541	28.0998	56.6667	30	55	3	35	8	5	28
30	2023-03-02	hAPP-WT	M	5 M	4152.71	113.532	0.581155	42.0995	52.6316	38	47	20	20	16	21	4
31	2023-03-02	hAPP-WT	M	5 M	7886.47	72.3993	0.695828	74.2993	73.2143	56	3	5	44	17	82	14
32	2023-05-05	hAPP-WT	F
33	2023-05-05	hAPP-WT	F
34	2023-05-05	hAPP-WT	F
35	2023-05-05	hAPP-WT	F
36	2023-05-05	hAPP-WT	F
37	2023-05-05	hAPP-WT	M
38	2023-05-05	hAPP-WT	M
39	2023-05-05	hAPP-WT	M
40	2023-05-05	hAPP-WT	M
41	2023-05-05	hAPP-WT	M
42	2023-04-03	hAPP-SAA	M
43	2023-04-03	hAPP-SAA	M
44	2023-04-03	hAPP-SAA	M
45	2023-04-03	hAPP-SAA	M
46	2023-04-03	hAPP-SAA	M
47	2023-04-03	hAPP-SAA	F
48	2023-04-03	hAPP-SAA	F
49	2023-04-03	hAPP-SAA	F
50	2023-04-03	hAPP-SAA	F
51	2023-04-04	hAPP-WT	M
52	2023-04-04	hAPP-WT	M
53	2023-04-04	hAPP-WT	M
54	2023-04-04	hAPP-WT	M
55	2023-04-04	hAPP-WT	M
56	2023-04-04	hAPP-WT	M
57	2023-04-04	hAPP-WT	F
58	2023-04-04	hAPP-WT	F
59	2023-04-04	hAPP-WT	F
60	2023-04-05	hAPP-WT	F
61	2023-04-05	hAPP-WT	F
62	2023-04-05	hAPP-WT	F
63	2024-05-24	hAPP-SAA	M
64	2024-05-24	hAPP-SAA	M
65	2024-05-20	hAPP-SAA	F
66	2024-05-20	hAPP-SAA	F
67	2024-05-20	hAPP-SAA	M
68	2024-05-20	hAPP-SAA	M
69	2024-05-20	hAPP-SAA	M
70	2024-05-20	hAPP-SAA	M
71	2024-05-24	hAPP-SAA	F
72	2024-05-24	hAPP-SAA	F
73	2024-05-24	hAPP-SAA	F
74	2024-05-24	hAPP-SAA	F
75	2024-05-24	hAPP-SAA	F
76	2024-05-24	hAPP-SAA	F
77	2024-05-24	hAPP-SAA	F

## Sheet: 6 Months
					Open Field		Object Location Test		Y Maze		Barnes Learning Primary Latency					Barnes Maze
Mouse	DOB	Genotype	Sex	Age	Distance Traveled (cm)	Time in Center (s)	Ratio Duration	Time exploring objects	Percent Alternation	Number of Entries	Trial 1	Trial 2	Trial 3	Trial 4	Trial 5	Probe Primary Latency
1	2023-02-06	hAPP-WT	F	6 M	2604.2	49.2947	0.524347	38.3329	75	16	13	7	22	39	14	7
2	2023-02-06	hAPP-WT	F	6 M	2702.81	17.2882	0.225431	77.3326	57.1429	28	36	19	8	10	12	8
3	2023-02-07	hAPP-WT	F	6 M	4020.31	15.8332	0.464217	34.4663	55	20	29	36	17	4	22	14
4	2023-02-07	hAPP-WT	F	6 M	1908.93	78.5325	0.809412	113.332	83.3333	12	13	15	34	47	28	4
5	2023-02-07	hAPP-WT	F	6 M	2836.03	148.299	0.520279	28.7664	65.3846	26	23	39	14	52	29	25
6	2023-02-07	hAPP-WT	F	6 M	2491.66	41.1329	0.650641	62.3994	57.1429	35	25	17	8	17	6	8
7	2023-04-12	hAPP-SAA	F
8	2023-04-12	hAPP-SAA	F
9	2023-04-12	hAPP-SAA	F
10	2023-04-12	hAPP-SAA	M
11	2023-04-12	hAPP-SAA	M
12	2023-04-12	hAPP-SAA	M
13	2023-02-25	hAPP-SAA	F	6 M	3572.31	70.366	0.63612	74.566	56	25	10	9	17	7	9	29
14	2023-02-25	hAPP-SAA	F	6 M	2232.19	76.7659	0.449983	98.9657	52	25	59	6	6	4	9	9
15	2023-02-25	hAPP-SAA	F	6 M	3129.73	43.1996	0.730449	60.0995	65.7143	35	16	23	34	35	29	45
16	2023-02-25	hAPP-SAA	F	6 M	4468.53	73.0659	0.626016	36.8996	55.3191	47	6	7	13	5	7	27
17	2023-02-25	hAPP-SAA	F	6 M	3152.79	149.665	0.525561	53.4661	48.7179	39	35	17	13	8	11	8
18	2023-02-25	hAPP-SAA	M	6 M	3354.29	45.6329	0.579243	59.0995	62.5	24	77	96	29	21	19	90
19	2023-02-25	hAPP-SAA	M	6 M	3350.14	72.5993	0.631304	57.4994	51.6129	31	57	15	31	9	8	5
20	2023-02-25	hAPP-SAA	M	6 M	2349.98	51.3662	0.586906	72.2993	58.0645	31	11	13	16	9	17	28
22	2023-02-27	hAPP-SAA	F	6 M	2935.99	63.2327	0.616	79.2167	73.6842	19	142	29	37	5	122	46
23	2023-02-27	hAPP-SAA	F	6 M	2411.12	78.3659	0.562409	45.4287	41.3793	29	29	20	20	18	25	18
24	2023-02-27	hAPP-SAA	F	6 M	1909.04	60.0994	0.836862	80.3508	75.8621	29	6	37	8	22	9	3
25	2023-02-27	hAPP-SAA	F	6 M	2712.91	22.4998	0.973082	148.599	66.6667	30	11	46	20	14	42	14
26	2023-02-27	hAPP-SAA	F	6 M	2578.44	45.8995	0.651055	78.9992	57.4468	47	3	5	22	23	2	14
27	2023-03-02	hAPP-WT	M	6 M	6013.96	70.666	0.687819	71.9659	40	70	31	48	45	30	10	7
28	2023-03-02	hAPP-WT	M	6 M	1903.6	39.7329	0.633377	76.0992	38.8889	18	24	11	13	25	12	7
29	2023-03-02	hAPP-WT	M	6 M	2585.86	25.3664	0.426282	51.9994	58.0645	31	58	10	23	17	25	2
30	2023-03-02	hAPP-WT	M	6 M	2612.22	37.033	0.488048	50.1994	55.1724	29	45	42	16	21	13	9
31	2023-03-02	hAPP-WT	M	6 M	6422.58	94.2991	0.806294	88.9658	63.9344	61	52	36	21	27	6	13
32	2023-05-05	hAPP-WT	F
33	2023-05-05	hAPP-WT	F
34	2023-05-05	hAPP-WT	F
35	2023-05-05	hAPP-WT	F
36	2023-05-05	hAPP-WT	F
37	2023-05-05	hAPP-WT	M
38	2023-05-05	hAPP-WT	M
39	2023-05-05	hAPP-WT	M
40	2023-05-05	hAPP-WT	M
41	2023-05-05	hAPP-WT	M
42	2023-04-03	hAPP-SAA	M
43	2023-04-03	hAPP-SAA	M
44	2023-04-03	hAPP-SAA	M
45	2023-04-03	hAPP-SAA	M
46	2023-04-03	hAPP-SAA	M
47	2023-04-03	hAPP-SAA	F
48	2023-04-03	hAPP-SAA	F
49	2023-04-03	hAPP-SAA	F
50	2023-04-03	hAPP-SAA	F
51	2023-04-04	hAPP-WT	M
52	2023-04-04	hAPP-WT	M
53	2023-04-04	hAPP-WT	M
54	2023-04-04	hAPP-WT	M
55	2023-04-04	hAPP-WT	M
56	2023-04-04	hAPP-WT	M
57	2023-04-04	hAPP-WT	F
58	2023-04-04	hAPP-WT	F
59	2023-04-04	hAPP-WT	F
60	2023-04-05	hAPP-WT	F
61	2023-04-05	hAPP-WT	F
62	2023-04-05	hAPP-WT	F
63	2024-05-24	hAPP-SAA	M
64	2024-05-24	hAPP-SAA	M
65	2024-05-20	hAPP-SAA	F
66	2024-05-20	hAPP-SAA	F
67	2024-05-20	hAPP-SAA	M
68	2024-05-20	hAPP-SAA	M
69	2024-05-20	hAPP-SAA	M
70	2024-05-20	hAPP-SAA	M
71	2024-05-24	hAPP-SAA	F
72	2024-05-24	hAPP-SAA	F
73	2024-05-24	hAPP-SAA	F
74	2024-05-24	hAPP-SAA	F
75	2024-05-24	hAPP-SAA	F
76	2024-05-24	hAPP-SAA	F
77	2024-05-24	hAPP-SAA	F

## Sheet: 12 Months
					Open Field		Object Location Test		Y Maze		Barnes Learning Primary Latency					Barnes Maze	Weight at 12m (g)
Mouse	DOB	Genotype	Sex	Age	Distance Traveled (cm)	Time in Center (s)	Ratio Duration	Time exploring objects	Percent Alternation	Number of Entries	Trial 1	Trial 2	Trial 3	Trial 4	Trial 5	Probe Primary Latency
1	2023-02-06	hAPP-WT	F	12M	3118.61	89.8991	0.817335	46.6182	55.1724	29	180	3	94	64	27	4	22.1
2	2023-02-06	hAPP-WT	F	12M	3233.11	88.5658	0.62908	11.2538	51.6129	31	20	11	19	7	9	37	22.8
3	2023-02-07	hAPP-WT	F	12M	3950.42	121.165	0.545888	28.0803	51.6129	31	36	8	180	65	41	32	25.6
4	2023-02-07	hAPP-WT	F	12M	1858.84	30.133	0.957121	43.7101	39.1304	23	50	146	43	37	42	10	24.9
5	2023-02-07	hAPP-WT	F	12M	2489.55	68.766	0.472176	40.8988	64.5161	31	25	56	37	13	21	35	24.5
6	2023-02-07	hAPP-WT	F	12M	4010.03	147.332	0.41056	31.059	51.0638	47	44	8	53	18	15	12	24.8
7	2023-04-12	hAPP-SAA	F
8	2023-04-12	hAPP-SAA	F
9	2023-04-12	hAPP-SAA	F
10	2023-04-12	hAPP-SAA	M
11	2023-04-12	hAPP-SAA	M
12	2023-04-12	hAPP-SAA	M
13	2023-02-25	hAPP-SAA	F	12M	2827.16	111.032	0.701583	44.2873	57.1429	21	5	3	20	21	5	26	23.9
14	2023-02-25	hAPP-SAA	F	12M	2805.58	137.965	0.734865	47.9585	52.381	42	14	2	28	25	33	5	22.6
15	2023-02-25	hAPP-SAA	F	12M	1983.45	39.6996	0.374913	48.1587	70	20	38	65	21	16	17	14	21.4
16	2023-02-25	hAPP-SAA	F	12M	2981.66	97.999	0.552363	32.4845	40.4762	42	22	19	3	13	15	20	25.4
17	2023-02-25	hAPP-SAA	F	12M	2615.87	224.898	0.85933	34.8524	57.1429	42	22	21	24	3	23	5	20.3
18	2023-02-25	hAPP-SAA	M	12M	2871.89	108.466	0.841254	32.9876	65.7143	35	112	68	11	11	50	3	28.7
19	2023-02-25	hAPP-SAA	M	12M	2696.65	105.266	0.407856	44.1614	67.4419	43	58	6	85	11	70	3	31.8
20	2023-02-25	hAPP-SAA	M	12M	1928.62	177.465	0.383054	37.7907	45.1613	31	173	137	15	23	16	7	31.8
22	2023-02-27	hAPP-SAA	F	12M	2536	47.5329	0.913706	39.5196	52.6316	19	167	107	122	180	104	3	25.2
23	2023-02-27	hAPP-SAA	F	12M	2479.84	225.164	0.801341	39.8874	61.2903	31	15	28	19	12	16	26	24.3
24	2023-02-27	hAPP-SAA	F	12M	2699.87	138.699	0.589041	39.0515	66.6667	39	32	72	37	5	24	11	23.4
25	2023-02-27	hAPP-SAA	F	12M	2973.92	33.7663	0.734905	35.3801	55.2632	38	9	50	24	13	22	7	25.6
26	2023-02-27	hAPP-SAA	F	12M	3165.26	166.432	0.727499	53.7711	38.8889	54	12	29	2	20	2	38	23.3
27	2023-03-02	hAPP-WT	M	12M	5039.18	102.066	0.748612	24.0128	59.5238	42	82	10	25	27	16	16	31.9
28	2023-03-02	hAPP-WT	M	12M	2174.5	137.765	0.79027	30.8496	80.7692	26	43	19	4	2	14	2	30.8
29	2023-03-02	hAPP-WT	M	12M	3218.29	88.5991	0.364413	46.8582	56.7568	37	16	32	21	11	7	3	30.6
30	2023-03-02	hAPP-WT	M	12M	3455	119.799	0.618274	39.0931	65.7895	38	71	29	10	13	43	19	29.3
31	2023-03-02	hAPP-WT	M	12M	6484.1	53.6328	did not explore objects	did not explore objects	55.1724	58	18	45	11	7	158	6	31.5
32	2023-05-05	hAPP-WT	F
33	2023-05-05	hAPP-WT	F
34	2023-05-05	hAPP-WT	F
35	2023-05-05	hAPP-WT	F
36	2023-05-05	hAPP-WT	F
37	2023-05-05	hAPP-WT	M
38	2023-05-05	hAPP-WT	M
39	2023-05-05	hAPP-WT	M
40	2023-05-05	hAPP-WT	M
41	2023-05-05	hAPP-WT	M
42	2023-04-03	hAPP-SAA	M
43	2023-04-03	hAPP-SAA	M
44	2023-04-03	hAPP-SAA	M
45	2023-04-03	hAPP-SAA	M
46	2023-04-03	hAPP-SAA	M
47	2023-04-03	hAPP-SAA	F
48	2023-04-03	hAPP-SAA	F
49	2023-04-03	hAPP-SAA	F
50	2023-04-03	hAPP-SAA	F
51	2023-04-04	hAPP-WT	M
52	2023-04-04	hAPP-WT	M
53	2023-04-04	hAPP-WT	M
54	2023-04-04	hAPP-WT	M
55	2023-04-04	hAPP-WT	M
56	2023-04-04	hAPP-WT	M
57	2023-04-04	hAPP-WT	F
58	2023-04-04	hAPP-WT	F
59	2023-04-04	hAPP-WT	F
60	2023-04-05	hAPP-WT	F
61	2023-04-05	hAPP-WT	F
62	2023-04-05	hAPP-WT	F
63	2024-05-24	hAPP-SAA	M
64	2024-05-24	hAPP-SAA	M
65	2024-05-20	hAPP-SAA	F
66	2024-05-20	hAPP-SAA	F
67	2024-05-20	hAPP-SAA	M
68	2024-05-20	hAPP-SAA	M
69	2024-05-20	hAPP-SAA	M
70	2024-05-20	hAPP-SAA	M
71	2024-05-24	hAPP-SAA	F
72	2024-05-24	hAPP-SAA	F
73	2024-05-24	hAPP-SAA	F
74	2024-05-24	hAPP-SAA	F
75	2024-05-24	hAPP-SAA	F
76	2024-05-24	hAPP-SAA	F
77	2024-05-24	hAPP-SAA	F

## Sheet: 16 Months
					Open Field		Object Location Test		Y Maze		Barnes Learning Primary Latency					Barnes Maze		Weight at 16m
Mouse	DOB	Genotype	Sex	Age	Distance Traveled (cm)	Time in Center (s)	Ratio Duration	Time exploring objects	Percent Alternation	Number of Entries	Trial 1	Trial 2	Trial 3	Trial 4	Trial 5	Probe Primary Latency
1	2023-02-06	hAPP-WT	F
2	2023-02-06	hAPP-WT	F
3	2023-02-07	hAPP-WT	F
4	2023-02-07	hAPP-WT	F
5	2023-02-07	hAPP-WT	F
6	2023-02-07	hAPP-WT	F
7	2023-04-12	hAPP-SAA	F															29.4
8	2023-04-12	hAPP-SAA	F															33.7
9	2023-04-12	hAPP-SAA	F															27.1
10	2023-04-12	hAPP-SAA	M															43.7
11	2023-04-12	hAPP-SAA	M															42.4
12	2023-04-12	hAPP-SAA	M															47.1
13	2023-02-25	hAPP-SAA	F
14	2023-02-25	hAPP-SAA	F
15	2023-02-25	hAPP-SAA	F
16	2023-02-25	hAPP-SAA	F
17	2023-02-25	hAPP-SAA	F
18	2023-02-25	hAPP-SAA	M
19	2023-02-25	hAPP-SAA	M
20	2023-02-25	hAPP-SAA	M
22	2023-02-27	hAPP-SAA	F
23	2023-02-27	hAPP-SAA	F
24	2023-02-27	hAPP-SAA	F
25	2023-02-27	hAPP-SAA	F
26	2023-02-27	hAPP-SAA	F
27	2023-03-02	hAPP-WT	M
28	2023-03-02	hAPP-WT	M
29	2023-03-02	hAPP-WT	M
30	2023-03-02	hAPP-WT	M
31	2023-03-02	hAPP-WT	M
32	2023-05-05	hAPP-WT	F
33	2023-05-05	hAPP-WT	F
34	2023-05-05	hAPP-WT	F
35	2023-05-05	hAPP-WT	F
36	2023-05-05	hAPP-WT	F
37	2023-05-05	hAPP-WT	M
38	2023-05-05	hAPP-WT	M
39	2023-05-05	hAPP-WT	M
40	2023-05-05	hAPP-WT	M
41	2023-05-05	hAPP-WT	M
42	2023-04-03	hAPP-SAA	M	16M	3895.42	112.084	0.450482	41.8346	46.6667	30	156	92	155	180	110	90
43	2023-04-03	hAPP-SAA	M	16M	3584.95	92.7089	0.486762	54.0073	50	48	73	146	20	40	28	14
44	2023-04-03	hAPP-SAA	M	16M	4279.34	239.293	0.677395	49.007	63.6364	33	113	180	180	180	148	90
45	2023-04-03	hAPP-SAA	M	16M	3004.65	157.793	0.60577	30.5193	48.4848	33	89	35	106	81	54	88
46	2023-04-03	hAPP-SAA	M	16M	3361.43	120.542	0.689306	25.3838	55.2632	38	23	180	100	45	6	90
47	2023-04-03	hAPP-SAA	F	16M	4353.71	66.0004	0.413758	35.7298	64	25	93	14	180	180	180	90
48	2023-04-03	hAPP-SAA	F	16M	3790.95	86.5005	0.680697	25.275	70.8333	24	37	jumped off	65	70	180	90
49	2023-04-03	hAPP-SAA	F	16M	3102.4	48.4169	0.453451	57.9232	58.9744	39	49	38	25	35	23	49
50	2023-04-03	hAPP-SAA	F	16M	2838.38	38.3335	0.523849	44.6071	64.1026	39	67	17	35	8	28	11
51	2023-04-04	hAPP-WT	M	16M	4593.21	101.334	0.631884	25.3011	66.6667	36	139	8	29	43	144	10		34.1
52	2023-04-04	hAPP-WT	M	16M	4723.12	80.2504	did not exlpore objects	did not exlpore objects	68.75	32	180	149	180	180	180	90		29.2
53	2023-04-04	hAPP-WT	M	16M	4848.57	56.5837	0.551783	21.5976	57.7778	45	143	178	14	120	32	90		31.8
54	2023-04-04	hAPP-WT	M	16M	3209.61	105.542	0.560739	37.7317	52.381	42	133	43	130	19	9	32		30.9
55	2023-04-04	hAPP-WT	M	16M	4580.92	116.001	0.468884	43.0082	50.8772	57	43	61	2	180	14	3
56	2023-04-04	hAPP-WT	M	16M	4617.14	67.3337	did not exlpore objects	did not exlpore objects	56.5217	46	105	85	15	108	56	48
57	2023-04-04	hAPP-WT	F	16M	4784.35	85.5838	0.636163	33.2549	46.9388	49	24	41	52	5	5	28		25.4
58	2023-04-04	hAPP-WT	F	16M	4359.85	118.001	0.623529	28.0485	57.1429	42	29	15	123	9	73	72		25.8
59	2023-04-04	hAPP-WT	F	16M	2953.03	174.501	0.784067	34.9781	34.375	32	19	52	14	56	26	33		24
60	2023-04-05	hAPP-WT	F	16M	5225.79	57.6253	0.382736	45.037	56.8182	44	55	106	48	38	19	5
61	2023-04-05	hAPP-WT	F	16M	2276.66	72.4171	did not exlpore objects	did not exlpore objects	58.8235	34	25	24	4	18	28	2
62	2023-04-05	hAPP-WT	F	16M	4241.83	108.834	0.566496	28.68	59.5745	47	61	10	42	41	13	38
63	2024-05-24	hAPP-SAA	M
64	2024-05-24	hAPP-SAA	M
65	2024-05-20	hAPP-SAA	F
66	2024-05-20	hAPP-SAA	F
67	2024-05-20	hAPP-SAA	M
68	2024-05-20	hAPP-SAA	M
69	2024-05-20	hAPP-SAA	M
70	2024-05-20	hAPP-SAA	M
71	2024-05-24	hAPP-SAA	F
72	2024-05-24	hAPP-SAA	F
73	2024-05-24	hAPP-SAA	F
74	2024-05-24	hAPP-SAA	F
75	2024-05-24	hAPP-SAA	F
76	2024-05-24	hAPP-SAA	F
77	2024-05-24	hAPP-SAA	F

## Sheet: Figure 1
Figure 1A- One sample t test						Figure 1A- One way ANOVA
	4m	5m	6m	12m		Table Analyzed	OLT Ratio Duration SAA 4-12 m					Number of families	1
Theoretical mean	0.5	0.5	0.5	0.5		Data sets analyzed	A-D					Number of comparisons per family	3
Actual mean	0.5925	0.6516	0.6465	0.6632								Alpha	0.05
Number of values	19	13	13	13		ANOVA summary
						F	0.6771					Dunnett's multiple comparisons test	Mean Diff.	95.00% CI of diff.	Below threshold?	Summary	Adjusted P Value	A-?
One sample t test						P value	0.5699					4m vs. 5m	-0.05915	-0.1965 to 0.07818	No	ns	0.6143	B	5m
t, df	t=2.872, df=18	t=3.244, df=12	t=3.902, df=12	t=3.174, df=12		P value summary	ns					4m vs. 6m	-0.05407	-0.1914 to 0.08326	No	ns	0.6759	C	6m
P value (two tailed)	0.0101	0.007	0.0021	0.008		Significant diff. among means (P < 0.05)?	No					4m vs. 12m	-0.07074	-0.2081 to 0.06659	No	ns	0.476	D	12m
P value summary	*	**	**	**		R squared	0.03625
Significant (alpha=0.05)?	Yes	Yes	Yes	Yes								Test details	Mean 1	Mean 2	Mean Diff.	SE of diff.	n1	n2	q	DF
						Brown-Forsythe test						4m vs. 5m	0.5925	0.6516	-0.05915	0.05644	19	13	1.048	54
How big is the discrepancy?						F (DFn, DFd)	0.6478 (3, 54)					4m vs. 6m	0.5925	0.6465	-0.05407	0.05644	19	13	0.9581	54
Discrepancy	0.09246	0.1516	0.1465	0.1632		P value	0.5877					4m vs. 12m	0.5925	0.6632	-0.07074	0.05644	19	13	1.253	54
SD of discrepancy	0.1403	0.1685	0.1354	0.1854		P value summary	ns
SEM of discrepancy	0.03219	0.04674	0.03756	0.05142		Are SDs significantly different (P < 0.05)?	No
95% confidence interval	0.02483 to 0.1601	0.04977 to 0.2535	0.06471 to 0.2284	0.05117 to 0.2752
R squared (partial eta squared)	0.3143	0.4672	0.5592	0.4564		Bartlett's test
						Bartlett's statistic (corrected)	1.714
						P value	0.6338
						P value summary	ns
						Are SDs significantly different (P < 0.05)?	No
						ANOVA table	SS	DF	MS	F (DFn, DFd)	P value
						Treatment (between columns)	0.04994	3	0.01665	F (3, 54) = 0.6771	P=0.5699
						Residual (within columns)	1.328	54	0.02459
						Total	1.378	57
						Data summary
						Number of treatments (columns)	4
						Number of values (total)	58
Figure 1B - One sample t test						Figure 1B - One way ANOVA
	4m	5m	6m	12m		Table Analyzed	OLT Ratio Duration WT 4-12 m					Number of families	1
Theoretical mean	0.5	0.5	0.5	0.5		Data sets analyzed	A-D					Number of comparisons per family	3
Actual mean	0.5689	0.5866	0.5669	0.6354								Alpha	0.05
Number of values	10	11	11	10		ANOVA summary
						F	0.2341					Dunnett's multiple comparisons test	Mean Diff.	95.00% CI of diff.	Below threshold?	Summary	Adjusted P Value	A-?
One sample t test						P value	0.8721					4m vs. 5m	-0.01765	-0.2418 to 0.2065	No	ns	0.9948	B	5m
t, df	t=0.8911, df=9	t=1.278, df=10	t=1.283, df=10	t=2.228, df=9		P value summary	ns					4m vs. 6m	0.002012	-0.2221 to 0.2261	No	ns	>0.9999	C	6m
P value (two tailed)	0.3961	0.2301	0.2284	0.0529		Significant diff. among means (P < 0.05)?	No					4m vs. 12m	-0.06644	-0.2959 to 0.1630	No	ns	0.8178	D	12m
P value summary	ns	ns	ns	ns		R squared	0.01814
Significant (alpha=0.05)?	No	No	No	No								Test details	Mean 1	Mean 2	Mean Diff.	SE of diff.	n1	n2	q	DF
						Brown-Forsythe test						4m vs. 5m	0.5689	0.5866	-0.01765	0.09174	10	11	0.1924	38
How big is the discrepancy?						F (DFn, DFd)	0.7125 (3, 38)					4m vs. 6m	0.5689	0.5669	0.002012	0.09174	10	11	0.02193	38
Discrepancy	0.06893	0.08658	0.06692	0.1354		P value	0.5506					4m vs. 12m	0.5689	0.6354	-0.06644	0.09389	10	10	0.7076	38
SD of discrepancy	0.2446	0.2247	0.173	0.1922		P value summary	ns
SEM of discrepancy	0.07736	0.06774	0.05216	0.06077		Are SDs significantly different (P < 0.05)?	No
95% confidence interval	-0.1061 to 0.2439	-0.06436 to 0.2375	-0.04930 to 0.1831	-0.002101 to 0.2728
R squared (partial eta squared)	0.08108	0.1404	0.1413	0.3554		Bartlett's test
						Bartlett's statistic (corrected)	1.3
						P value	0.7291
						P value summary	ns
						Are SDs significantly different (P < 0.05)?	No
						ANOVA table	SS	DF	MS	F (DFn, DFd)	P value
						Treatment (between columns)	0.03096	3	0.01032	F (3, 38) = 0.2341	P=0.8721
						Residual (within columns)	1.675	38	0.04408
						Total	1.706	41
						Data summary
						Number of treatments (columns)	4
						Number of values (total)	42
Figure 1C - Repeated Measures One way ANOVA
Repeated measures ANOVA summary							Number of families	1
Assume sphericity?	Yes						Number of comparisons per family	3
F	3.686						Alpha	0.05
P value	0.0206
P value summary	*						Dunnett's multiple comparisons test	Mean Diff.	95.00% CI of diff.	Below threshold?	Summary	Adjusted P Value	A-?
Statistically significant (P < 0.05)?	Yes						4m vs. 5m	-11.01	-20.67 to -1.350	Yes	*	0.0222	B	5m
R squared	0.235						4m vs. 6m	-11.49	-21.15 to -1.830	Yes	*	0.0164	C	6m
							4m vs. 12m	-8.814	-18.47 to 0.8448	No	ns	0.0801	D	12m
Was the matching effective?
F	1.433						Test details	Mean 1	Mean 2	Mean Diff.	SE of diff.	n1	n2	q	DF
P value	0.1965						4m vs. 5m	47.36	58.36	-11.01	3.939	13	13	2.795	36
P value summary	ns						4m vs. 6m	47.36	58.84	-11.49	3.939	13	13	2.917	36
Is there significant matching (P < 0.05)?	No						4m vs. 12m	47.36	56.17	-8.814	3.939	13	13	2.238	36
R squared	0.2676
ANOVA table	SS	DF	MS	F (DFn, DFd)	P value
Treatment (between columns)	1115	3	371.7	F (3, 36) = 3.686	P=0.0206
Individual (between rows)	1734	12	144.5	F (12, 36) = 1.433	P=0.1965
Residual (random)	3630	36	100.8
Total	6479	51
Data summary
Number of treatments (columns)	4
Number of subjects (rows)	13
Number of missing values	0
Figure 1D - Repeated Measures one way ANOVA
Repeated measures ANOVA summary							Number of families	1
Assume sphericity?	Yes						Number of comparisons per family	3
F	1.496						Alpha	0.05
P value	0.2355
P value summary	ns						Dunnett's multiple comparisons test	Mean Diff.	95.00% CI of diff.	Below threshold?	Summary	Adjusted P Value	A-?
Statistically significant (P < 0.05)?	No						4m vs. 5m	-7.181	-18.73 to 4.374	No	ns	0.3039	B	5m
R squared	0.1302						4m vs. 6m	-9.081	-20.63 to 2.473	No	ns	0.1489	C	6m
							4m vs. 12m	-7.449	-19.00 to 4.105	No	ns	0.2768	D	12m
Was the matching effective?
F	0.4803						Test details	Mean 1	Mean 2	Mean Diff.	SE of diff.	n1	n2	q	DF
P value	0.8895						4m vs. 5m	49.93	57.11	-7.181	4.67	11	11	1.537	30
P value summary	ns						4m vs. 6m	49.93	59.01	-9.081	4.67	11	11	1.944	30
Is there significant matching (P < 0.05)?	No						4m vs. 12m	49.93	57.37	-7.449	4.67	11	11	1.595	30
R squared	0.1222
ANOVA table	SS	DF	MS	F (DFn, DFd)	P value
Treatment (between columns)	538.6	3	179.5	F (3, 30) = 1.496	P=0.2355
Individual (between rows)	576.3	10	57.63	F (10, 30) = 0.4803	P=0.8895
Residual (random)	3599	30	120
Total	4714	43
Data summary
Number of treatments (columns)	4
Number of subjects (rows)	11
Number of missing values	0
Figure 1G - Repeated Measures one way ANOVA
Repeated measures ANOVA summary							Number of families	1
Assume sphericity?	Yes						Number of comparisons per family	3
F	3.127						Alpha	0.05
P value	0.0376
P value summary	*						Dunnett's multiple comparisons test	Mean Diff.	95.00% CI of diff.	Below threshold?	Summary	Adjusted P Value	A-?
Statistically significant (P < 0.05)?	Yes						4m vs. 5m	-2	-27.34 to 23.34	No	ns	0.9948	B	5m
R squared	0.2067						4m vs. 6m	12.92	-12.42 to 38.27	No	ns	0.4624	C	6m
							4m vs. 12m	25.85	0.5018 to 51.19	Yes	*	0.0447	D	12m
Was the matching effective?
F	1.527						Test details	Mean 1	Mean 2	Mean Diff.	SE of diff.	n1	n2	q	DF
P value	0.1595						4m vs. 5m	38.77	40.77	-2	10.33	13	13	0.1935	36
P value summary	ns						4m vs. 6m	38.77	25.85	12.92	10.33	13	13	1.25	36
Is there significant matching (P < 0.05)?	No						4m vs. 12m	38.77	12.92	25.85	10.33	13	13	2.501	36
R squared	0.2877
ANOVA table	SS	DF	MS	F (DFn, DFd)	P value
Treatment (between columns)	6513	3	2171	F (3, 36) = 3.127	P=0.0376
Individual (between rows)	12726	12	1060	F (12, 36) = 1.527	P=0.1595
Residual (random)	24994	36	694.3
Total	44233	51
Data summary
Number of treatments (columns)	4
Number of subjects (rows)	13
Number of missing values	0
Figure 1H - Repeated Measures one way ANOVA
Repeated measures ANOVA summary							Number of families	1
Assume sphericity?	Yes						Number of comparisons per family	3
F	3.223						Alpha	0.05
P value	0.0365
P value summary	*						Dunnett's multiple comparisons test	Mean Diff.	95.00% CI of diff.	Below threshold?	Summary	Adjusted P Value	A-?
Statistically significant (P < 0.05)?	Yes						4m vs. 5m	-3.545	-25.88 to 18.79	No	ns	0.9606	B	5m
R squared	0.2437						4m vs. 6m	20.64	-1.696 to 42.97	No	ns	0.075	C	6m
							4m vs. 12m	14.09	-8.241 to 36.42	No	ns	0.2926	D	12m
Was the matching effective?
F	2.072						Test details	Mean 1	Mean 2	Mean Diff.	SE of diff.	n1	n2	q	DF
P value	0.0602						4m vs. 5m	30.09	33.64	-3.545	9.027	11	11	0.3928	30
P value summary	ns						4m vs. 6m	30.09	9.455	20.64	9.027	11	11	2.286	30
Is there significant matching (P < 0.05)?	No						4m vs. 12m	30.09	16	14.09	9.027	11	11	1.561	30
R squared	0.3431
ANOVA table	SS	DF	MS	F (DFn, DFd)	P value
Treatment (between columns)	4333	3	1444	F (3, 30) = 3.223	P=0.0365
Individual (between rows)	9286	10	928.6	F (10, 30) = 2.072	P=0.0602
Residual (random)	13446	30	448.2
Total	27065	43
Data summary
Number of treatments (columns)	4
Number of subjects (rows)	11
Number of missing values	0
Figure 1I - 2 way ANOVA
Table Analyzed	Total AB						Compare cell means with others in its row and its column
Two-way ANOVA	Ordinary						Number of families	4
Alpha	0.05						Number of comparisons per row family	1
							Number of comparisons per column family	1
Source of Variation	% of total variation	P value	P value summary	Significant?			Alpha	0.05
Interaction	0.03146	0.895	ns	No
Row Factor	6.656	0.0735	ns	No			Uncorrected Fisher's LSD	Mean Diff.	95.00% CI of diff.	Below threshold?	Summary	Individual P Value
Column Factor	72.55	<0.0001	****	Yes
							Tris soluble
ANOVA table	SS	DF	MS	F (DFn, DFd)	P value		hAPP-WT vs. hAPP-SAA	-1.789	-2.658 to -0.9195	Yes	***	0.0007
Interaction	0.005788	1	0.005788	F (1, 12) = 0.01818	P=0.8950
Row Factor	1.225	1	1.225	F (1, 12) = 3.847	P=0.0735		Triton soluble
Column Factor	13.35	1	13.35	F (1, 12) = 41.93	P<0.0001		hAPP-WT vs. hAPP-SAA	-1.865	-2.734 to -0.9956	Yes	***	0.0005
Residual	3.82	12	0.3183
							hAPP-WT
Difference between column means							Tris soluble vs. Triton soluble	-0.5153	-1.385 to 0.3540	No	ns	0.2208
Mean of hAPP-WT	0.342
Mean of hAPP-SAA	2.169						hAPP-SAA
Difference between means	-1.827						Tris soluble vs. Triton soluble	-0.5914	-1.461 to 0.2779	No	ns	0.164
SE of difference	0.2821
95% CI of difference	-2.441 to -1.212
							Test details	Mean 1	Mean 2	Mean Diff.	SE of diff.	N1
Difference between row means
Mean of Tris soluble	0.9788						Tris soluble
Mean of Triton soluble	1.532						hAPP-WT vs. hAPP-SAA	0.0844	1.873	-1.789	0.399	4
Difference between means	-0.5533
SE of difference	0.2821						Triton soluble
95% CI of difference	-1.168 to 0.06133						hAPP-WT vs. hAPP-SAA	0.5997	2.465	-1.865	0.399	4
Interaction CI							hAPP-WT
Mean diff, A1 - B1	-1.789						Tris soluble vs. Triton soluble	0.0844	0.5997	-0.5153	0.399	4
Mean diff, A2 - B2	-1.865
(A1 -B1) - (A2 - B2)	0.07608						hAPP-SAA
95% CI of difference	-1.153 to 1.305						Tris soluble vs. Triton soluble	1.873	2.465	-0.5914	0.399	4
(B1 - A1) - (B2 - A2)	-0.07608
95% CI of difference	-1.305 to 1.153
Data summary
Number of columns (Column Factor)	2
Number of rows (Row Factor)	2
Number of values	16
Figure 1I - 2 way ANOVA
Table Analyzed	AB 42:40
					Compare cell means with others in its row and its column
Two-way ANOVA	Ordinary
Alpha	0.05				Number of families	4
					Number of comparisons per row family	1
Source of Variation	% of total variation	P value	P value summary		Number of comparisons per column family	1
Interaction	33.43	0.0297	*		Alpha	0.05
Row Factor	0.01672	0.9569	ns
Column Factor	0.6107	0.7446	ns		Uncorrected Fisher's LSD	Mean Diff.	95.00% CI of diff.	Below threshold?	Summary	Individual P Value
ANOVA table	SS	DF	MS		Tris soluble
Interaction	1.309	1	1.309		APPWT vs. APPSAA	-0.6495	-1.364 to 0.06527	No	ns	0.0711
Row Factor	0.0006549	1	0.0006549
Column Factor	0.02392	1	0.02392		Triton soluble
Residual	2.583	12	0.2152		APPWT vs. APPSAA	0.4948	-0.2199 to 1.210	No	ns	0.1573
Difference between column means					APPWT
Mean of APPWT	0.5594				Tris soluble vs. Triton soluble	-0.585	-1.300 to 0.1298	No	ns	0.0999
Mean of APPSAA	0.6367
Difference between means	-0.07733				APPSAA
SE of difference	0.232				Tris soluble vs. Triton soluble	0.5594	-0.1554 to 1.274	No	ns	0.1139
95% CI of difference	-0.5827 to 0.4281
Difference between row means					Test details	Mean 1	Mean 2	Mean Diff.	SE of diff.	N1	N2	t	DF
Mean of Tris soluble	0.5917
Mean of Triton soluble	0.6044				Tris soluble
Difference between means	-0.0128				APPWT vs. APPSAA	0.2669	0.9164	-0.6495	0.3281	4	4	1.98	12
SE of difference	0.232
95% CI of difference	-0.5182 to 0.4926				Triton soluble
					APPWT vs. APPSAA	0.8519	0.357	0.4948	0.3281	4	4	1.508	12
Interaction CI
Mean diff, A1 - B1	-0.6495				APPWT
Mean diff, A2 - B2	0.4948				Tris soluble vs. Triton soluble	0.2669	0.8519	-0.585	0.3281	4	4	1.783	12
(A1 -B1) - (A2 - B2)	-1.144
95% CI of difference	-2.155 to -0.1335				APPSAA
(B1 - A1) - (B2 - A2)	1.144				Tris soluble vs. Triton soluble	0.9164	0.357	0.5594	0.3281	4	4	1.705	12
95% CI of difference	0.1335 to 2.155
Data summary
Number of columns (Column Factor)	2
Number of rows (Row Factor)	2
Number of values	16

## Sheet: Figure 2
Figure 2A - One sample t test							Figure 2A - One way ANOVA
Theoretical mean	0.5	0.5	0.5	0.5			Table Analyzed	OLT Duration 2 vs 16					Number of families	1
Actual mean	0.5302	0.6036	0.5785	0.5535			Data sets analyzed	A-D					Number of comparisons per family	6
Number of values	10	13	9	9									Alpha	0.05
							ANOVA summary
One sample t test							F	0.4823					Tukey's multiple comparisons test	Mean Diff.	95.00% CI of diff.	Below threshold?	Summary	Adjusted P Value
t, df	t=0.5319, df=9	t=2.131, df=12	t=2.085, df=8	t=1.449, df=8			P value	0.6966					2-3m vs. 2-3m	-0.07342	-0.2458 to 0.09900	No	ns	0.6643	A-B
P value (two tailed)	0.6077	0.0545	0.0705	0.1855			P value summary	ns					2-3m vs. 16m	-0.04827	-0.2366 to 0.1401	No	ns	0.9005	A-C
P value summary	ns	ns	ns	ns			Significant diff. among means (P < 0.05)?	No					2-3m vs. 16m	-0.02329	-0.2116 to 0.1651	No	ns	0.9871	A-D
Significant (alpha=0.05)?	No	No	No	No			R squared	0.03763					2-3m vs. 16m	0.02515	-0.1526 to 0.2029	No	ns	0.981	B-C
													2-3m vs. 16m	0.05013	-0.1276 to 0.2279	No	ns	0.8724	B-D
How big is the discrepancy?							Brown-Forsythe test						16m vs. 16m	0.02498	-0.1683 to 0.2182	No	ns	0.9853	C-D
Discrepancy	0.03021	0.1036	0.07848	0.0535			F (DFn, DFd)	1.125 (3, 37)
SD of discrepancy	0.1796	0.1753	0.1129	0.1108			P value	0.3514					Test details	Mean 1	Mean 2	Mean Diff.	SE of diff.	n1	n2	q	DF
SEM of discrepancy	0.05679	0.04863	0.03763	0.03693			P value summary	ns					2-3m vs. 2-3m	0.5302	0.6036	-0.07342	0.0641	10	13	1.62	37
95% confidence interval	-0.09826 to 0.1587	-0.002328 to 0.2096	-0.008308 to 0.1653	-0.03166 to 0.1387			Are SDs significantly different (P < 0.05)?	No					2-3m vs. 16m	0.5302	0.5785	-0.04827	0.07002	10	9	0.9749	37
R squared (partial eta squared)	0.03048	0.2745	0.3521	0.2078									2-3m vs. 16m	0.5302	0.5535	-0.02329	0.07002	10	9	0.4704	37
							Bartlett's test						2-3m vs. 16m	0.6036	0.5785	0.02515	0.06608	13	9	0.5382	37
							Bartlett's statistic (corrected)	3.424					2-3m vs. 16m	0.6036	0.5535	0.05013	0.06608	13	9	1.073	37
							P value	0.3308					16m vs. 16m	0.5785	0.5535	0.02498	0.07184	9	9	0.4917	37
							P value summary	ns
							Are SDs significantly different (P < 0.05)?	No
							ANOVA table	SS	DF	MS	F (DFn, DFd)	P value
							Treatment (between columns)	0.0336	3	0.0112	F (3, 37) = 0.4823	P=0.6966
							Residual (within columns)	0.8593	37	0.02323
							Total	0.8929	40
							Data summary
							Number of treatments (columns)	4
							Number of values (total)	41
Figure 2B - Two way ANOVA
Table Analyzed	Y Maze % Alternation 2 vs 16						Compare cell means with others in its row and its column
Two-way ANOVA	Ordinary						Number of families	4
Alpha	0.05						Number of comparisons per row family	1
							Number of comparisons per column family	1
Source of Variation	% of total variation	P value	P value summary	Significant?			Alpha	0.05
Interaction	3.458	0.2351	ns	No
Row Factor	1.031	0.5142	ns	No			Uncorrected Fisher's LSD	Predicted (LS) mean diff.	95.00% CI of diff.	Below threshold?	Summary	Individual P Value
Column Factor	0.1451	0.8062	ns	No
							2-3m
ANOVA table	SS (Type III)	DF	MS	F (DFn, DFd)			APPWT vs. APPSAA	3.7	-3.408 to 10.81	No	ns	0.2991
Interaction	101.6	1	101.6	F (1, 40) = 1.453
Row Factor	30.28	1	30.28	F (1, 40) = 0.4332			16m
Column Factor	4.263	1	4.263	F (1, 40) = 0.06098			APPWT vs. APPSAA	-2.442	-9.893 to 5.010	No	ns	0.5116
Residual	2796	40	69.91
							APPWT
Difference between column means							2-3m vs. 16m	1.394	-5.841 to 8.630	No	ns	0.699
Predicted (LS) mean of APPWT	56.25
Predicted (LS) mean of APPSAA	55.62						APPSAA
Difference between predicted means	0.6291						2-3m vs. 16m	-4.748	-12.08 to 2.580	No	ns	0.1978
SE of difference	2.548
95% CI of difference	-4.520 to 5.778
							Test details	Predicted (LS) mean 1	Predicted (LS) mean 2	Predicted (LS) mean diff.	SE of diff.	N1	N2	t	DF
Difference between row means
Predicted (LS) mean of 2-3m	55.1						2-3m
Predicted (LS) mean of 16m	56.77						APPWT vs. APPSAA	56.95	53.25	3.7	3.517	10	13	1.052	40
Difference between predicted means	-1.677
SE of difference	2.548						16m
95% CI of difference	-6.826 to 3.472						APPWT vs. APPSAA	55.55	58	-2.442	3.687	12	9	0.6623	40
Interaction CI							APPWT
Mean diff, A1 - B1	3.7						2-3m vs. 16m	56.95	55.55	1.394	3.58	10	12	0.3894	40
Mean diff, A2 - B2	-2.442
(A1 -B1) - (A2 - B2)	6.142						APPSAA
95% CI of difference	-4.156 to 16.44						2-3m vs. 16m	53.25	58	-4.748	3.626	13	9	1.309	40
(B1 - A1) - (B2 - A2)	-6.142
95% CI of difference	-16.44 to 4.156
Data summary
Number of columns (Column Factor)	2
Number of rows (Row Factor)	2
Number of values	44
Figure 2D - Two way ANOVA
Table Analyzed	Barnes learning AUC grouped						Compare cell means with others in its row and its column
Two-way ANOVA	Ordinary						Number of families	4
Alpha	0.05						Number of comparisons per row family	1
							Number of comparisons per column family	1
Source of Variation	% of total variation	P value	P value summary	Significant?			Alpha	0.05
Interaction	6.301	0.0744	ns	No
Row Factor	17.07	0.0045	**	Yes			Uncorrected Fisher's LSD	Predicted (LS) mean diff.	95.00% CI of diff.	Below threshold?	Summary	Individual P Value
Column Factor	8.29	0.042	*	Yes
							2-3m
ANOVA table	SS (Type III)	DF	MS	F (DFn, DFd)	P value		APPWT vs. APPSAA	-9.583	-108.8 to 89.66	No	ns	0.8461
Interaction	44117	1	44117	F (1, 38) = 3.365	P=0.0744
Row Factor	119524	1	119524	F (1, 38) = 9.117	P=0.0045		16m
Column Factor	58040	1	58040	F (1, 38) = 4.427	P=0.0420		APPWT vs. APPSAA	-140	-244.2 to -35.79	Yes	**	0.0098
Residual	498162	38	13110
							APPWT
Difference between column means							2-3m vs. 16m	-42.11	-143.4 to 59.16	No	ns	0.4052
Predicted (LS) mean of APPWT	190.8
Predicted (LS) mean of APPSAA	265.6						APPSAA
Difference between predicted means	-74.78						2-3m vs. 16m	-172.5	-274.7 to -70.29	Yes	**	0.0015
SE of difference	35.54
95% CI of difference	-146.7 to -2.834
							Test details	Predicted (LS) mean 1	Predicted (LS) mean 2	Predicted (LS) mean diff.	SE of diff.	N1	N2	t	DF
Difference between row means
Predicted (LS) mean of 2-3m	174.5						2-3m
Predicted (LS) mean of 16m	281.8						APPWT vs. APPSAA	169.8	179.3	-9.583	49.02	10	12	0.1955	38
Difference between predicted means	-107.3
SE of difference	35.54						16m
95% CI of difference	-179.2 to -35.36						APPWT vs. APPSAA	211.9	351.8	-140	51.46	11	9	2.72	38
Interaction CI							APPWT
Mean diff, A1 - B1	-9.583						2-3m vs. 16m	169.8	211.9	-42.11	50.03	10	11	0.8418	38
Mean diff, A2 - B2	-140
(A1 -B1) - (A2 - B2)	130.4						APPSAA
95% CI of difference	-13.50 to 274.3						2-3m vs. 16m	179.3	351.8	-172.5	50.49	12	9	3.417	38
(B1 - A1) - (B2 - A2)	-130.4
95% CI of difference	-274.3 to 13.50
Data summary
Number of columns (Column Factor)	2
Number of rows (Row Factor)	2
Number of values	42
Figure 2E - Two way ANOVA
Table Analyzed	Barnes Probe 2 vs 16						Compare cell means with others in its row and its column
Two-way ANOVA	Ordinary						Number of families	4
Alpha	0.05						Number of comparisons per row family	1
							Number of comparisons per column family	1
Source of Variation	% of total variation	P value	P value summary	Significant?			Alpha	0.05
Interaction	2.939	0.2406	ns	No
Row Factor	8.502	0.0495	*	Yes			Uncorrected Fisher's LSD	Predicted (LS) mean diff.	95.00% CI of diff.	Below threshold?	Summary	Individual P Value
Column Factor	8.196	0.0536	ns	No
							2-3m
ANOVA table	SS (Type III)	DF	MS	F (DFn, DFd)	P value		APPWT vs. APPSAA	-7.631	-34.32 to 19.05	No	ns	0.5665
Interaction	1398	1	1398	F (1, 40) = 1.419	P=0.2406
Row Factor	4044	1	4044	F (1, 40) = 4.104	P=0.0495		16m
Column Factor	3898	1	3898	F (1, 40) = 3.956	P=0.0536		APPWT vs. APPSAA	-30.42	-58.39 to -2.442	Yes	*	0.0338
Residual	39412	40	985.3
							APPWT
Difference between column means							2-3m vs. 16m	-7.983	-35.15 to 19.18	No	ns	0.5559
Predicted (LS) mean of APPWT	33.59
Predicted (LS) mean of APPSAA	52.62						APPSAA
Difference between predicted means	-19.02						2-3m vs. 16m	-30.77	-58.28 to -3.260	Yes	*	0.0293
SE of difference	9.564
95% CI of difference	-38.35 to 0.3065
							Test details	Predicted (LS) mean 1	Predicted (LS) mean 2	Predicted (LS) mean diff.	SE of diff.	N1	N2	t	DF
Difference between row means
Predicted (LS) mean of 2-3m	33.42						2-3m
Predicted (LS) mean of 16m	52.79						APPWT vs. APPSAA	29.6	37.23	-7.631	13.2	10	13	0.578	40
Difference between predicted means	-19.38
SE of difference	9.564						16m
95% CI of difference	-38.71 to -0.04607						APPWT vs. APPSAA	37.58	68	-30.42	13.84	12	9	2.198	40
Interaction CI							APPWT
Mean diff, A1 - B1	-7.631						2-3m vs. 16m	29.6	37.58	-7.983	13.44	10	12	0.594	40
Mean diff, A2 - B2	-30.42
(A1 -B1) - (A2 - B2)	22.79						APPSAA
95% CI of difference	-15.87 to 61.45						2-3m vs. 16m	37.23	68	-30.77	13.61	13	9	2.261	40
(B1 - A1) - (B2 - A2)	-22.79
95% CI of difference	-61.45 to 15.87
Data summary
Number of columns (Column Factor)	2
Number of rows (Row Factor)	2
Number of values	44

## Sheet: Supplemental Figure 1
Supp Figure 1A - Two way ANOVA
Table Analyzed	OLT Time exploring objects 4-12 grouped						Compare cell means with others in its row and its column
Two-way ANOVA	Ordinary						Number of families	6
Alpha	0.05						Number of comparisons per row family	1
							Number of comparisons per column family	6
Source of Variation	% of total variation	P value	P value summary	Significant?			Alpha	0.05
Interaction	3.473	0.2573	ns	No
Row Factor	17.17	0.0004	***	Yes			Uncorrected Fisher's LSD	Predicted (LS) mean diff.	95.00% CI of diff.	Below threshold?	Summary	Individual P Value
Column Factor	0.05534	0.7987	ns	No
							4m
ANOVA table	SS (Type III)	DF	MS	F (DFn, DFd)	P value		APPWT vs. APPSAA	13.98	-3.404 to 31.36	No	ns	0.1137
Interaction	2192	3	730.5	F (3, 93) = 1.369	P=0.2573
Row Factor	10836	3	3612	F (3, 93) = 6.767	P=0.0004		5m
Column Factor	34.91	1	34.91	F (1, 93) = 0.06541	P=0.7987		APPWT vs. APPSAA	-2.565	-21.36 to 16.23	No	ns	0.787
Residual	49642	93	533.8
							6m
Difference between column means							APPWT vs. APPSAA	-9.652	-28.45 to 9.144	No	ns	0.3105
Predicted (LS) mean of APPWT	52.03
Predicted (LS) mean of APPSAA	53.22						12m
Difference between predicted means	-1.197						APPWT vs. APPSAA	-6.548	-25.85 to 12.75	No	ns	0.5021
SE of difference	4.679
95% CI of difference	-10.49 to 8.094						APPWT
							4m vs. 5m	5.324	-14.24 to 24.89	No	ns	0.5902
Data summary							4m vs. 6m	-5.024	-24.59 to 14.54	No	ns	0.6113
Number of columns (Column Factor)	2						4m vs. 12m	23.81	3.764 to 43.86	Yes	*	0.0204
Number of rows (Row Factor)	4						5m vs. 6m	-10.35	-29.91 to 9.215	No	ns	0.2962
Number of values	101						5m vs. 12m	18.49	-1.560 to 38.53	No	ns	0.0703
							6m vs. 12m	28.83	8.788 to 48.88	Yes	**	0.0053
							APPSAA
							4m vs. 5m	-11.22	-27.73 to 5.295	No	ns	0.1806
							4m vs. 6m	-28.65	-45.17 to -12.14	Yes	***	0.0009
							4m vs. 12m	3.284	-13.23 to 19.80	No	ns	0.6938
							5m vs. 6m	-17.44	-35.43 to 0.5599	No	ns	0.0574
							5m vs. 12m	14.5	-3.493 to 32.50	No	ns	0.1129
							6m vs. 12m	31.94	13.94 to 49.93	Yes	***	0.0007
							Test details	Predicted (LS) mean 1	Predicted (LS) mean 2	Predicted (LS) mean diff.	SE of diff.	N1	N2	t	DF
							4m
							APPWT vs. APPSAA	58.05	44.08	13.98	8.753	11	19	1.597	93
							5m
							APPWT vs. APPSAA	52.73	55.29	-2.565	9.465	11	13	0.271	93
							6m
							APPWT vs. APPSAA	63.08	72.73	-9.652	9.465	11	13	1.02	93
							12m
							APPWT vs. APPSAA	34.24	40.79	-6.548	9.718	10	13	0.6738	93
							APPWT
							4m vs. 5m	58.05	52.73	5.324	9.852	11	11	0.5404	93
							4m vs. 6m	58.05	63.08	-5.024	9.852	11	11	0.51	93
							4m vs. 12m	58.05	34.24	23.81	10.09	11	10	2.359	93
							5m vs. 6m	52.73	63.08	-10.35	9.852	11	11	1.05	93
							5m vs. 12m	52.73	34.24	18.49	10.09	11	10	1.831	93
							6m vs. 12m	63.08	34.24	28.83	10.09	11	10	2.856	93
							APPSAA
							4m vs. 5m	44.08	55.29	-11.22	8.316	19	13	1.349	93
							4m vs. 6m	44.08	72.73	-28.65	8.316	19	13	3.446	93
							4m vs. 12m	44.08	40.79	3.284	8.316	19	13	0.3949	93
							5m vs. 6m	55.29	72.73	-17.44	9.062	13	13	1.924	93
							5m vs. 12m	55.29	40.79	14.5	9.062	13	13	1.6	93
							6m vs. 12m	72.73	40.79	31.94	9.062	13	13	3.524	93
Supp Figure 1B - Simple linear Regression
Best-fit values
Slope	-0.2545
Y-intercept	66.01
X-intercept	259.3
1/slope	-3.929
Std. Error
Slope	0.09994
Y-intercept	4.257
95% Confidence Intervals
Slope	-0.4562 to -0.05284
Y-intercept	57.42 to 74.60
X-intercept	161.9 to 1097
Goodness of Fit
R squared	0.1338
Sy.x	9.86
Is slope significantly non-zero?
F	6.486
DFn, DFd	1, 42
P value	0.0146
Deviation from zero?	Significant
Equation	Y = -0.2545*X + 66.01
Data
Number of X values	44
Maximum number of Y replicates	1
Total number of values	44
Number of missing values	0
Supp Figure 1C - Simple linear Regression
Best-fit values
Slope	-0.4656
Y-intercept	71.93
X-intercept	154.5
1/slope	-2.148
Std. Error
Slope	0.1314
Y-intercept	4.932
95% Confidence Intervals
Slope	-0.7295 to -0.2016
Y-intercept	62.02 to 81.83
X-intercept	111.3 to 309.9
Goodness of Fit
R squared	0.2007
Sy.x	10.18
Is slope significantly non-zero?
F	12.55
DFn, DFd	1, 50
P value	0.0009
Deviation from zero?	Significant
Equation	Y = -0.4656*X + 71.93
Data
Number of X values	52
Maximum number of Y replicates	1
Total number of values	52
Number of missing values	0
Supp Figure 1D - Two way ANOVA
Table Analyzed	OF Distance Traveled 4-12 grouped							Number of families	6
								Number of comparisons per row family	1
Two-way RM ANOVA	Matching: Stacked							Number of comparisons per column family	6
Assume sphericity?	No							Alpha	0.05
Alpha	0.05
								Uncorrected Fisher's LSD	Mean Diff.	95.00% CI of diff.	Below threshold?	Summary	Individual P Value
Source of Variation	% of total variation	P value	P value summary	Significant?	Geisser-Greenhouse's epsilon
Time x Column Factor	0.7484	0.4337	ns	No				4m
Time	21.2	<0.0001	****	Yes	0.608			APPWT vs. APPSAA	613.2	52.00 to 1174	Yes	*	0.0339
Column Factor	7.338	0.0939	ns	No
Subject	52.68	<0.0001	****	Yes				5m
								APPWT vs. APPSAA	838.5	-541.3 to 2218	No	ns	0.21
ANOVA table	SS	DF	MS	F (DFn, DFd)	P value
Time x Column Factor	1097553	3	365851	F (3, 66) = 0.9250	P=0.4337			6m
Time	31096150	3	10365383	F (1.824, 40.13) = 26.21	P<0.0001			APPWT vs. APPSAA	346.8	-743.6 to 1437	No	ns	0.5045
Column Factor	10762141	1	10762141	F (1, 22) = 3.065	P=0.0939
Subject	77257224	22	3511692	F (22, 66) = 8.878	P<0.0001			12m
Residual	26105166	66	395533					APPWT vs. APPSAA	889.4	-12.96 to 1792	No	ns	0.0528
Difference between column means								APPWT
Mean of APPWT	3816							4m vs. 5m	1110	46.64 to 2173	Yes	*	0.0423
Mean of APPSAA	3144							4m vs. 6m	1489	735.1 to 2242	Yes	**	0.0013
Difference between means	672							4m vs. 12m	1222	591.2 to 1853	Yes	**	0.0015
SE of difference	383.9							5m vs. 6m	379.1	-170.9 to 929.0	No	ns	0.1556
95% CI of difference	-124.1 to 1468							5m vs. 12m	112.8	-608.3 to 833.8	No	ns	0.7347
								6m vs. 12m	-266.3	-708.7 to 176.1	No	ns	0.2095
Data summary
Number of columns (Column Factor)	2							APPSAA
Number of rows (Time)	4							4m vs. 5m	1335	779.2 to 1891	Yes	***	0.0002
Number of subjects (Subject)	24							4m vs. 6m	1222	755.1 to 1690	Yes	****	<0.0001
Number of missing values	0							4m vs. 12m	1499	1109 to 1888	Yes	****	<0.0001
								5m vs. 6m	-112.6	-379.9 to 154.6	No	ns	0.3766
								5m vs. 12m	163.7	-227.4 to 554.7	No	ns	0.3798
								6m vs. 12m	276.3	-141.8 to 694.4	No	ns	0.1755
								Test details	Mean 1	Mean 2	Mean Diff.	SE of diff.	N1	N2	t	DF
								4m
								APPWT vs. APPSAA	4771	4158	613.2	267	11	13	2.296	17.93
								5m
								APPWT vs. APPSAA	3661	2823	838.5	632.9	11	13	1.325	11.94
								6m
								APPWT vs. APPSAA	3282	2935	346.8	505.5	11	13	0.6861	13.2
								12m
								APPWT vs. APPSAA	3548	2659	889.4	411.3	11	13	2.163	11.29
								APPWT
								4m vs. 5m	4771	3661	1110	477.1	11	11	2.326	10
								4m vs. 6m	4771	3282	1489	338.2	11	11	4.402	10
								4m vs. 12m	4771	3548	1222	283.3	11	11	4.315	10
								5m vs. 6m	3661	3282	379.1	246.8	11	11	1.536	10
								5m vs. 12m	3661	3548	112.8	323.6	11	11	0.3484	10
								6m vs. 12m	3282	3548	-266.3	198.5	11	11	1.341	10
								APPSAA
								4m vs. 5m	4158	2823	1335	255.1	13	13	5.234	12
								4m vs. 6m	4158	2935	1222	214.4	13	13	5.7	12
								4m vs. 12m	4158	2659	1499	178.7	13	13	8.384	12
								5m vs. 6m	2823	2935	-112.6	122.7	13	13	0.9182	12
								5m vs. 12m	2823	2659	163.7	179.5	13	13	0.9119	12
								6m vs. 12m	2935	2659	276.3	191.9	13	13	1.44	12
Supp Figure 1E - Two way ANOVA
Table Analyzed	OF Time in Center 4-12 grouped							Compare cell means with others in its row and its column
Two-way RM ANOVA	Matching: Stacked							Number of families	6
Assume sphericity?	No							Number of comparisons per row family	1
Alpha	0.05							Number of comparisons per column family	6
								Alpha	0.05
Source of Variation	% of total variation	P value	P value summary	Significant?	Geisser-Greenhouse's epsilon
Time x Column Factor	1.111	0.6313	ns	No				Uncorrected Fisher's LSD	Mean Diff.	95.00% CI of diff.	Below threshold?	Summary	Individual P Value
Time	15.04	0.0007	***	Yes	0.7663
Column Factor	7.691	0.0344	*	Yes				4m
Subject	33.27	0.0039	**	Yes				APPWT vs. APPSAA	-34.94	-57.96 to -11.91	Yes	**	0.0048
ANOVA table	SS	DF	MS	F (DFn, DFd)	P value			5m
Time x Column Factor	2420	3	806.7	F (3, 66) = 0.5784	P=0.6313			APPWT vs. APPSAA	-32.73	-76.77 to 11.31	No	ns	0.1375
Time	32760	3	10920	F (2.299, 50.57) = 7.829	P=0.0007
Column Factor	16757	1	16757	F (1, 22) = 5.086	P=0.0344			6m
Subject	72490	22	3295	F (22, 66) = 2.362	P=0.0039			APPWT vs. APPSAA	-9.462	-39.99 to 21.06	No	ns	0.5237
Residual	92059	66	1395
								12m
Difference between column means								APPWT vs. APPSAA	-28.94	-71.91 to 14.03	No	ns	0.1751
Mean of APPWT	75.9
Mean of APPSAA	102.4							APPWT
Difference between means	-26.52							4m vs. 5m	-16.7	-55.38 to 21.98	No	ns	0.3588
SE of difference	11.76							4m vs. 6m	11.63	-21.34 to 44.60	No	ns	0.4502
95% CI of difference	-50.90 to -2.131							4m vs. 12m	-27.48	-46.92 to -8.051	Yes	*	0.0103
								5m vs. 6m	28.33	2.213 to 54.44	Yes	*	0.0362
Data summary								5m vs. 12m	-10.79	-52.47 to 30.90	No	ns	0.5769
Number of columns (Column Factor)	2							6m vs. 12m	-39.11	-83.70 to 5.470	No	ns	0.0791
Number of rows (Time)	4
Number of subjects (Subject)	24							APPSAA
Number of missing values	0							4m vs. 5m	-14.48	-55.03 to 26.06	No	ns	0.4515
								4m vs. 6m	37.1	13.21 to 61.00	Yes	**	0.0054
								4m vs. 12m	-21.48	-62.86 to 19.90	No	ns	0.2801
								5m vs. 6m	51.59	30.22 to 72.96	Yes	***	0.0002
								5m vs. 12m	-6.997	-37.36 to 23.37	No	ns	0.6247
								6m vs. 12m	-58.59	-89.11 to -28.06	Yes	**	0.0013
								Test details	Mean 1	Mean 2	Mean Diff.	SE of diff.	N1	N2	t	DF
								4m
								APPWT vs. APPSAA	67.76	102.7	-34.94	11.07	11	13	3.155	21.04
								5m
								APPWT vs. APPSAA	84.46	117.2	-32.73	21.23	11	13	1.541	21.94
								6m
								APPWT vs. APPSAA	56.13	65.6	-9.462	14.56	11	13	0.65	18.5
								12m
								APPWT vs. APPSAA	95.25	124.2	-28.94	20.56	11	13	1.408	19.39
								APPWT
								4m vs. 5m	67.76	84.46	-16.7	17.36	11	11	0.9618	10
								4m vs. 6m	67.76	56.13	11.63	14.8	11	11	0.7858	10
								4m vs. 12m	67.76	95.25	-27.48	8.722	11	11	3.151	10
								5m vs. 6m	84.46	56.13	28.33	11.72	11	11	2.417	10
								5m vs. 12m	84.46	95.25	-10.79	18.71	11	11	0.5766	10
								6m vs. 12m	56.13	95.25	-39.11	20.01	11	11	1.955	10
								APPSAA
								4m vs. 5m	102.7	117.2	-14.48	18.61	13	13	0.7783	12
								4m vs. 6m	102.7	65.6	37.1	10.97	13	13	3.384	12
								4m vs. 12m	102.7	124.2	-21.48	18.99	13	13	1.131	12
								5m vs. 6m	117.2	65.6	51.59	9.807	13	13	5.26	12
								5m vs. 12m	117.2	124.2	-6.997	13.94	13	13	0.5021	12
								6m vs. 12m	65.6	124.2	-58.59	14.01	13	13	4.182	12

## Sheet: Supplemental Figure 2
Supp Figure 2A - Two way ANOVA
Table Analyzed	Object Exploration 2 vs 16						Compare cell means with others in its row and its column
Two-way ANOVA	Ordinary						Number of families	4
Alpha	0.05						Number of comparisons per row family	1
							Number of comparisons per column family	1
Source of Variation	% of total variation	P value	P value summary	Significant?			Alpha	0.05
Interaction	1.676	0.4054	ns	No
Row Factor	10.84	0.039	*	Yes			Uncorrected Fisher's LSD	Predicted (LS) mean diff.	95.00% CI of diff.	Below threshold?	Summary	Individual P Value
Column Factor	0.3152	0.7172	ns	No
							2-3m
ANOVA table	SS (Type III)	DF	MS	F (DFn, DFd)	P value		APPWT vs. APPSAA	2.925	-13.63 to 19.48	No	ns	0.7224
Interaction	267.4	1	267.4	F (1, 37) = 0.7084	P=0.4054
Row Factor	1729	1	1729	F (1, 37) = 4.582	P=0.0390		16m
Column Factor	50.29	1	50.29	F (1, 37) = 0.1332	P=0.7172		APPWT vs. APPSAA	-7.406	-25.96 to 11.15	No	ns	0.4239
Residual	13965	37	377.4
							APPWT
Difference between column means							2-3m vs. 16m	18.3	0.2153 to 36.39	Yes	*	0.0475
Predicted (LS) mean of APPWT	42.22
Predicted (LS) mean of APPSAA	44.46						APPSAA
Difference between predicted means	-2.24						2-3m vs. 16m	7.971	-9.098 to 25.04	No	ns	0.3502
SE of difference	6.137
95% CI of difference	-14.67 to 10.19
							Test details	Predicted (LS) mean 1	Predicted (LS) mean 2	Predicted (LS) mean diff.	SE of diff.	N1	N2	t	DF
Difference between row means
Predicted (LS) mean of 2-3m	49.91						2-3m
Predicted (LS) mean of 16m	36.77						APPWT vs. APPSAA	51.37	48.45	2.925	8.172	10	13	0.358	37
Difference between predicted means	13.14
SE of difference	6.137						16m
95% CI of difference	0.7018 to 25.57						APPWT vs. APPSAA	33.07	40.48	-7.406	9.158	9	9	0.8086	37
Interaction CI							APPWT
Mean diff, A1 - B1	2.925						2-3m vs. 16m	51.37	33.07	18.3	8.926	10	9	2.05	37
Mean diff, A2 - B2	-7.406
(A1 -B1) - (A2 - B2)	10.33						APPSAA
95% CI of difference	-14.54 to 35.20						2-3m vs. 16m	48.45	40.48	7.971	8.424	13	9	0.9462	37
(B1 - A1) - (B2 - A2)	-10.33
95% CI of difference	-35.20 to 14.54
Data summary
Number of columns (Column Factor)	2
Number of rows (Row Factor)	2
Number of values	41
Supp Figure 2B - Simple Linear Regression
Best-fit values
Slope	-0.2098
Y-intercept	66.5
X-intercept	316.9
1/slope	-4.766
Std. Error
Slope	0.1559
Y-intercept	7.875
95% Confidence Intervals
Slope	-0.5349 to 0.1153
Y-intercept	50.07 to 82.92
X-intercept	153.8 to +infinity
Goodness of Fit
R squared	0.08309
Sy.x	8.6
Is slope significantly non-zero?
F	1.812
DFn, DFd	1, 20
P value	0.1933
Deviation from zero?	Not Significant
Equation	Y = -0.2098*X + 66.50
Data
Number of X values	22
Maximum number of Y replicates	1
Total number of values	22
Number of missing values	0
Supp Figure 2C - Simple Linear Regression
Best-fit values
Slope	-0.1901
Y-intercept	63.28
X-intercept	332.8
1/slope	-5.259
Std. Error
Slope	0.1595
Y-intercept	6.989
95% Confidence Intervals
Slope	-0.5229 to 0.1426
Y-intercept	48.70 to 77.86
X-intercept	147.8 to +infinity
Goodness of Fit
R squared	0.06633
Sy.x	7.83
Is slope significantly non-zero?
F	1.421
DFn, DFd	1, 20
P value	0.2472
Deviation from zero?	Not Significant
Equation	Y = -0.1901*X + 63.28
Data
Number of X values	22
Maximum number of Y replicates	1
Total number of values	22
Number of missing values	0
Supp Figure 2D - Two way ANOVA
Table Analyzed	2 v 16 month by sex barnes probe						Compare cell means with others in its row and its column
Two-way ANOVA	Ordinary						Number of families	6
Alpha	0.05						Number of comparisons per row family	1
							Number of comparisons per column family	6
Source of Variation	% of total variation	P value	P value summary	Significant?			Alpha	0.05
Interaction	20.84	0.0071	**	Yes
Row Factor	14.92	0.0286	*	Yes			Uncorrected Fisher's LSD	Predicted (LS) mean diff.	95.00% CI of diff.	Below threshold?	Summary	Individual P Value
Column Factor	11.05	0.0095	**	Yes
							Female
ANOVA table	SS (Type III)	DF	MS	F (DFn, DFd)	P value		APPWT vs. APPSAA	25.4	-5.197 to 56.00	No	ns	0.1009
Interaction	9911	3	3304	F (3, 36) = 4.717	P=0.0071
Row Factor	7097	3	2366	F (3, 36) = 3.378	P=0.0286		Male
Column Factor	5255	1	5255	F (1, 36) = 7.504	P=0.0095		APPWT vs. APPSAA	-55.2	-89.14 to -21.26	Yes	**	0.0022
Residual	25212	36	700.3
							Female
Difference between column means							APPWT vs. APPSAA	-30.33	-64.98 to 4.311	No	ns	0.0842
Predicted (LS) mean of APPWT	33.59
Predicted (LS) mean of APPSAA	55.85						Male
Difference between predicted means	-22.26						APPWT vs. APPSAA	-28.9	-61.40 to 3.599	No	ns	0.0797
SE of difference	8.125
95% CI of difference	-38.74 to -5.779						APPWT
							Female vs. Male	17.6	-16.34 to 51.54	No	ns	0.3
Data summary							Female vs. Female	8.733	-23.77 to 41.23	No	ns	0.5891
Number of columns (Column Factor)	2						Female vs. Male	-7.1	-39.60 to 25.40	No	ns	0.6604
Number of rows (Row Factor)	4						Male vs. Female	-8.867	-41.37 to 23.63	No	ns	0.5835
Number of values	44						Male vs. Male	-24.7	-57.20 to 7.799	No	ns	0.132
							Female vs. Male	-15.83	-46.82 to 15.15	No	ns	0.307
							APPSAA
							Female vs. Male	-63	-93.60 to -32.40	Yes	***	0.0002
							Female vs. Female	-47	-79.87 to -14.13	Yes	**	0.0063
							Female vs. Male	-61.4	-92.00 to -30.80	Yes	***	0.0002
							Male vs. Female	16	-20.00 to 52.00	No	ns	0.3734
							Male vs. Male	1.6	-32.34 to 35.54	No	ns	0.9244
							Female vs. Male	-14.4	-50.40 to 21.60	No	ns	0.4226
							Test details	Predicted (LS) mean 1	Predicted (LS) mean 2	Predicted (LS) mean diff.	SE of diff.	N1	N2	t	DF
							Female
							APPWT vs. APPSAA	38.4	13	25.4	15.09	5	8	1.684	36
							Male
							APPWT vs. APPSAA	20.8	76	-55.2	16.74	5	5	3.298	36
							Female
							APPWT vs. APPSAA	29.67	60	-30.33	17.08	6	4	1.776	36
							Male
							APPWT vs. APPSAA	45.5	74.4	-28.9	16.02	6	5	1.803	36
							APPWT
							Female vs. Male	38.4	20.8	17.6	16.74	5	5	1.052	36
							Female vs. Female	38.4	29.67	8.733	16.02	5	6	0.545	36
							Female vs. Male	38.4	45.5	-7.1	16.02	5	6	0.4431	36
							Male vs. Female	20.8	29.67	-8.867	16.02	5	6	0.5533	36
							Male vs. Male	20.8	45.5	-24.7	16.02	5	6	1.541	36
							Female vs. Male	29.67	45.5	-15.83	15.28	6	6	1.036	36
							APPSAA
							Female vs. Male	13	76	-63	15.09	8	5	4.176	36
							Female vs. Female	13	60	-47	16.21	8	4	2.9	36
							Female vs. Male	13	74.4	-61.4	15.09	8	5	4.07	36
							Male vs. Female	76	60	16	17.75	5	4	0.9013	36
							Male vs. Male	76	74.4	1.6	16.74	5	5	0.0956	36
							Female vs. Male	60	74.4	-14.4	17.75	4	5	0.8112	36
Supp Figure 2E - Two way ANOVA
Table Analyzed	Adehesive Removal- Both age						Compare cell means with others in its row and its column
Two-way ANOVA	Ordinary						Number of families	5
Alpha	0.05						Number of comparisons per row family	1
							Number of comparisons per column family	3
Source of Variation	% of total variation	P value	P value summary	Significant?			Alpha	0.05
Interaction	0.9331	0.6747	ns	No
Age	42.66	<0.0001	****	Yes			Uncorrected Fisher's LSD	Predicted (LS) mean diff.	95.00% CI of diff.	Below threshold?	Summary	Individual P Value
Genotype	0.935	0.3772	ns	No
							3m
ANOVA table	SS (Type III)	DF	MS	F (DFn, DFd)	P value		APPWT vs. APPSAA	-0.3751	-4.560 to 3.809	No	ns	0.8576
Interaction	12.8	2	6.402	F (2, 46) = 0.3968	P=0.6747
Age	585.4	2	292.7	F (2, 46) = 18.14	P<0.0001		12m
Genotype	12.83	1	12.83	F (1, 46) = 0.7953	P=0.3772		APPWT vs. APPSAA	1.149	-2.163 to 4.462	No	ns	0.4884
Residual	742.2	46	16.13
							16m
Difference between column means							APPWT vs. APPSAA	2.318	-2.180 to 6.816	No	ns	0.305
Predicted (LS) mean of APPWT	5.109
Predicted (LS) mean of APPSAA	4.078						APPWT
Difference between predicted means	1.031						3m vs. 12m	-2.114	-6.023 to 1.795	No	ns	0.2821
SE of difference	1.156						3m vs. 16m	-9.837	-14.16 to -5.515	Yes	****	<0.0001
95% CI of difference	-1.296 to 3.357						12m vs. 16m	-7.723	-11.63 to -3.814	Yes	***	0.0002
Data summary							APPSAA
Number of columns (Genotype)	2						3m vs. 12m	-0.5892	-4.222 to 3.044	No	ns	0.7456
Number of rows (Age)	3						3m vs. 16m	-7.144	-11.51 to -2.777	Yes	**	0.0019
Number of values	52						12m vs. 16m	-6.554	-10.54 to -2.564	Yes	**	0.0018
							Test details	Predicted (LS) mean 1	Predicted (LS) mean 2	Predicted (LS) mean diff.	SE of diff.	N1	N2	t	DF
							3m
							APPWT vs. APPSAA	1.126	1.501	-0.3751	2.079	7	8	0.1804	46
							12m
							APPWT vs. APPSAA	3.239	2.09	1.149	1.646	11	13	0.6985	46
							16m
							APPWT vs. APPSAA	10.96	8.644	2.318	2.235	7	6	1.037	46
							APPWT
							3m vs. 12m	1.126	3.239	-2.114	1.942	7	11	1.088	46
							3m vs. 16m	1.126	10.96	-9.837	2.147	7	7	4.582	46
							12m vs. 16m	3.239	10.96	-7.723	1.942	11	7	3.977	46
							APPSAA
							3m vs. 12m	1.501	2.09	-0.5892	1.805	8	13	0.3264	46
							3m vs. 16m	1.501	8.644	-7.144	2.169	8	6	3.293	46
							12m vs. 16m	2.09	8.644	-6.554	1.982	13	6	3.306	46
Supp Figure 2F - Two way ANOVA
Table Analyzed	Wirehang - Both age						Compare cell means with others in its row and its column
Two-way ANOVA	Ordinary						Number of families	5
Alpha	0.05						Number of comparisons per row family	1
							Number of comparisons per column family	3
Source of Variation	% of total variation	P value	P value summary	Significant?			Alpha	0.05
Interaction	3.464	0.1159	ns	No
Age	61.55	<0.0001	****	Yes			Uncorrected Fisher's LSD	Predicted (LS) mean diff.	95.00% CI of diff.	Below threshold?	Summary	Individual P Value
Genotype	3.023	0.053	ns	No
							3m
ANOVA table	SS (Type III)	DF	MS	F (DFn, DFd)	P value		APPWT vs. APPSAA	5.867	-15.38 to 27.12	No	ns	0.5811
Interaction	1880	2	940	F (2, 46) = 2.259	P=0.1159
Age	33409	2	16705	F (2, 46) = 40.15	P<0.0001		12m
Genotype	1641	1	1641	F (1, 46) = 3.944	P=0.0530		APPWT vs. APPSAA	-0.2309	-17.05 to 16.59	No	ns	0.9781
Residual	19139	46	416.1
							16m
Difference between column means							APPWT vs. APPSAA	29.33	6.491 to 52.18	Yes	*	0.013
Predicted (LS) mean of APPWT	63.66
Predicted (LS) mean of APPSAA	52						APPWT
Difference between predicted means	11.66						3m vs. 12m	11.16	-8.692 to 31.01	No	ns	0.2637
SE of difference	5.869						3m vs. 16m	51.43	29.48 to 73.38	Yes	****	<0.0001
95% CI of difference	-0.1580 to 23.47						12m vs. 16m	40.27	20.42 to 60.12	Yes	***	0.0002
Data summary							APPSAA
Number of columns (Genotype)	2						3m vs. 12m	5.061	-13.39 to 23.51	No	ns	0.5835
Number of rows (Age)	3						3m vs. 16m	74.9	52.72 to 97.07	Yes	****	<0.0001
Number of values	52						12m vs. 16m	69.84	49.57 to 90.10	Yes	****	<0.0001
							Test details	Predicted (LS) mean 1	Predicted (LS) mean 2	Predicted (LS) mean diff.	SE of diff.	N1	N2	t	DF
							3m
							APPWT vs. APPSAA	84.52	78.66	5.867	10.56	7	8	0.5558	46
							12m
							APPWT vs. APPSAA	73.36	73.59	-0.2309	8.356	11	13	0.02764	46
							16m
							APPWT vs. APPSAA	33.09	3.758	29.33	11.35	7	6	2.585	46
							APPWT
							3m vs. 12m	84.52	73.36	11.16	9.862	7	11	1.132	46
							3m vs. 16m	84.52	33.09	51.43	10.9	7	7	4.717	46
							12m vs. 16m	73.36	33.09	40.27	9.862	11	7	4.084	46
							APPSAA
							3m vs. 12m	78.66	73.59	5.061	9.166	8	13	0.5522	46
							3m vs. 16m	78.66	3.758	74.9	11.02	8	6	6.799	46
							12m vs. 16m	73.59	3.758	69.84	10.07	13	6	6.937	46
Supp Figure 2G- Hanging Impulse
Table Analyzed	Hanging Impulse						Compare cell means with others in its row and its column
Two-way ANOVA	Ordinary						Number of families	4
Alpha	0.05						Number of comparisons per row family	1
							Number of comparisons per column family	1
Source of Variation	% of total variation	P value	P value summary	Significant?			Alpha	0.05
Interaction	4.496	0.0711	ns	No
Age	51.6	<0.0001	****	Yes			Uncorrected Fisher's LSD	Predicted (LS) mean diff.	95.00% CI of diff.	Below threshold?	Summary	Individual P Value
Genotype	5.962	0.0392	*	Yes			12m
							APPWT vs. APPSAA	60.26	-454.2 to 574.7	No	ns	0.8131
ANOVA table	SS (Type III)	DF	MS	F (DFn, DFd)	P value		16m
Interaction	1324719	1	1324719	F (1, 33) = 3.477	P=0.0711		APPWT vs. APPSAA	855.5	156.8 to 1554	Yes	*	0.0179
Age	15202309	1	15202309	F (1, 33) = 39.90	P<0.0001		APPWT
Genotype	1756714	1	1756714	F (1, 33) = 4.611	P=0.0392		12m vs. 16m	949.3	342.1 to 1557	Yes	**	0.0032
Residual	12573194	33	381006				APPSAA
							12m vs. 16m	1745	1125 to 2364	Yes	****	<0.0001
Difference between column means
Predicted (LS) mean of APPWT	1449						Test details	Predicted (LS) mean 1	Predicted (LS) mean 2	Predicted (LS) mean diff.	SE of diff.	N1	N2	t	DF
Predicted (LS) mean of APPSAA	991.6						12m
Difference between predicted means	457.9						APPWT vs. APPSAA	1924	1864	60.26	252.9	11	13	0.2383	33
SE of difference	213.2						16m
95% CI of difference	24.04 to 891.7						APPWT vs. APPSAA	974.8	119.3	855.5	343.4	7	6	2.491	33
							APPWT
Difference between row means							12m vs. 16m	1924	974.8	949.3	298.4	11	7	3.181	33
Predicted (LS) mean of 12m	1894						APPSAA
Predicted (LS) mean of 16m	547						12m vs. 16m	1864	119.3	1745	304.6	13	6	5.726	33
Difference between predicted means	1347
SE of difference	213.2
95% CI of difference	913.1 to 1781
Interaction CI
Mean diff, A1 - B1	60.26
Mean diff, A2 - B2	855.5
(A1 -B1) - (A2 - B2)	-795.2
95% CI of difference	-1663 to 72.44
(B1 - A1) - (B2 - A2)	795.2
95% CI of difference	-72.44 to 1663
Data summary
Number of columns (Genotype)	2
Number of rows (Age)	2
Number of values	37
Supp Figure 2H - Two way ANOVA	HL Score - Both age						Compare cell means with others in its row and its column
Table Analyzed	Ordinary						Number of families	5
	0.05						Number of comparisons per row family	1
Two-way ANOVA							Number of comparisons per column family	3
Alpha	% of total variation	P value	P value summary	Significant?			Alpha	0.05
	0.09177	0.9773	ns	No
Source of Variation	7.821	0.1533	ns	No			Uncorrected Fisher's LSD	Predicted (LS) mean diff.	95.00% CI of diff.	Below threshold?	Summary	Individual P Value
Interaction	0.05729	0.8664	ns	No
Row Factor							3m
Column Factor	SS (Type III)	DF	MS	F (DFn, DFd)	P value		APPWT vs. APPSAA	0.03125	-0.4740 to 0.5365	No	ns	0.9015
	0.01079	2	0.005393	F (2, 46) = 0.02293	P=0.9773
ANOVA table	0.9192	2	0.4596	F (2, 46) = 1.954	P=0.1533		12m
Interaction	0.006733	1	0.006733	F (1, 46) = 0.02863	P=0.8664		APPWT vs. APPSAA	-0.01399	-0.4139 to 0.3860	No	ns	0.9442
Row Factor	10.82	46	0.2352
Column Factor							16m
Residual							APPWT vs. APPSAA	0.05357	-0.4896 to 0.5967	No	ns	0.8435
	0.678
Difference between column means	0.6544						APPWT
Predicted (LS) mean of APPWT	0.02361						3m vs. 12m	-0.1591	-0.6311 to 0.3129	No	ns	0.5009
Predicted (LS) mean of APPSAA	0.1396						3m vs. 16m	-0.375	-0.9181 to 0.1681	No	ns	0.1713
Difference between predicted means	-0.2573 to 0.3045						12m vs. 16m	-0.2159	-0.7114 to 0.2795	No	ns	0.385
SE of difference
95% CI of difference							APPSAA
	2						3m vs. 12m	-0.2043	-0.6430 to 0.2344	No	ns	0.3534
Data summary	3						3m vs. 16m	-0.3527	-0.8579 to 0.1526	No	ns	0.1667
Number of columns (Column Factor)	52						12m vs. 16m	-0.1484	-0.6060 to 0.3093	No	ns	0.5173
Number of rows (Row Factor)
Number of values
							Test details	Predicted (LS) mean 1	Predicted (LS) mean 2	Predicted (LS) mean diff.	SE of diff.	N1	N2	t	DF
							3m
							APPWT vs. APPSAA	0.5	0.4688	0.03125	0.251	7	8	0.1245	46
							12m
							APPWT vs. APPSAA	0.6591	0.6731	-0.01399	0.1987	11	13	0.07039	46
							16m
							APPWT vs. APPSAA	0.875	0.8214	0.05357	0.2698	6	7	0.1985	46
							APPWT
							3m vs. 12m	0.5	0.6591	-0.1591	0.2345	7	11	0.6785	46
							3m vs. 16m	0.5	0.875	-0.375	0.2698	7	6	1.39	46
							12m vs. 16m	0.6591	0.875	-0.2159	0.2461	11	6	0.8772	46
							APPSAA
							3m vs. 12m	0.4688	0.6731	-0.2043	0.2179	8	13	0.9376	46
							3m vs. 16m	0.4688	0.8214	-0.3527	0.251	8	7	1.405	46
							12m vs. 16m	0.6731	0.8214	-0.1484	0.2274	13	7	0.6525	46
Supp Figure 2I - Two way ANOVA	12 v 16 month Female weight						Compare cell means with others in its row and its column
Table Analyzed	Ordinary						Number of families	4
	0.05						Number of comparisons per row family	1
Two-way ANOVA							Number of comparisons per column family	1
Alpha	% of total variation	P value	P value summary	Significant?			Alpha	0.05
	20.47	0.0056	**	Yes
Source of Variation	36.8	0.0005	***	Yes			Uncorrected Fisher's LSD	Predicted (LS) mean diff.	95.00% CI of diff.	Below threshold?	Summary	Individual P Value
Interaction	12.88	0.0226	*	Yes
Row Factor							12m
Column Factor	SS (Type III)	DF	MS	F (DFn, DFd)	P value		APPSAA vs. APPWT	-0.5767	-2.568 to 1.415	No	ns	0.5506
	33.32	1	33.32	F (1, 18) = 9.886	P=0.0056
ANOVA table	59.89	1	59.89	F (1, 18) = 17.77	P=0.0005		16m
Interaction	20.96	1	20.96	F (1, 18) = 6.220	P=0.0226		APPSAA vs. APPWT	5	1.851 to 8.149	Yes	**	0.0037
Row Factor	60.67	18	3.37
Column Factor							APPSAA
Residual							12m vs. 16m	-6.527	-9.066 to -3.988	Yes	****	<0.0001
	26.8
Difference between column means	24.59						APPWT
Predicted (LS) mean of APPSAA	2.212						12m vs. 16m	-0.95	-3.677 to 1.777	No	ns	0.4737
Predicted (LS) mean of APPWT	0.8868
Difference between predicted means	0.3486 to 4.075
SE of difference							Test details	Predicted (LS) mean 1	Predicted (LS) mean 2	Predicted (LS) mean diff.	SE of diff.	N1	N2	t	DF
95% CI of difference
	23.83						12m
Difference between row means	27.57						APPSAA vs. APPWT	23.54	24.12	-0.5767	0.948	10	6	0.6083	18
Predicted (LS) mean of 12m	-3.738
Predicted (LS) mean of 16m	0.8868						16m
Difference between predicted means	-5.601 to -1.875						APPSAA vs. APPWT	30.07	25.07	5	1.499	3	3	3.336	18
SE of difference
95% CI of difference							APPSAA
	-0.5767						12m vs. 16m	23.54	30.07	-6.527	1.208	10	3	5.401	18
Interaction CI	5
Mean diff, A1 - B1	-5.577						APPWT
Mean diff, A2 - B2	-9.303 to -1.850						12m vs. 16m	24.12	25.07	-0.95	1.298	6	3	0.7318	18
(A1 -B1) - (A2 - B2)	5.577
95% CI of difference	1.850 to 9.303
(B1 - A1) - (B2 - A2)
95% CI of difference
	2
Data summary	2
Number of columns (Column Factor)	22
Number of rows (Row Factor)
Number of values
Supp Figure 2J - Two-way ANOVA	12 v 16 month Male Weight						Compare cell means with others in its row and its column
Table Analyzed	Ordinary						Number of families	4
	0.05						Number of comparisons per row family	1
Two-way ANOVA							Number of comparisons per column family	1
Alpha	% of total variation	P value	P value summary	Significant?			Alpha	0.05
	32.39	<0.0001	****	Yes
Source of Variation	39.26	<0.0001	****	Yes			Uncorrected Fisher's LSD	Predicted (LS) mean diff.	95.00% CI of diff.	Below threshold?	Summary	Individual P Value
Interaction	31.86	<0.0001	****	Yes
Row Factor							12m
Column Factor	SS (Type III)	DF	MS	F (DFn, DFd)	P value		APPWT vs. APPSAA	0.05333	-2.820 to 2.926	No	ns	0.9681
	150.8	1	150.8	F (1, 11) = 47.21	P<0.0001
ANOVA table	182.8	1	182.8	F (1, 11) = 57.23	P<0.0001		16m
Interaction	148.4	1	148.4	F (1, 11) = 46.44	P<0.0001		APPWT vs. APPSAA	-12.93	-15.93 to -9.920	Yes	****	<0.0001
Row Factor	35.14	11	3.195
Column Factor							APPWT
Residual							12m vs. 16m	-0.655	-3.294 to 1.984	No	ns	0.5958
	31.15
Difference between column means	37.58						APPSAA
Predicted (LS) mean of APPWT	-6.436						12m vs. 16m	-13.63	-16.85 to -10.42	Yes	****	<0.0001
Predicted (LS) mean of APPSAA	0.9444
Difference between predicted means	-8.514 to -4.357
SE of difference							Test details	Predicted (LS) mean 1	Predicted (LS) mean 2	Predicted (LS) mean diff.	SE of diff.	N1	N2	t	DF
95% CI of difference
	30.79						12m
Difference between row means	37.94						APPWT vs. APPSAA	30.82	30.77	0.05333	1.305	5	3	0.04086	11
Predicted (LS) mean of 12m	-7.144
Predicted (LS) mean of 16m	0.9444						16m
Difference between predicted means	-9.223 to -5.066						APPWT vs. APPSAA	31.48	44.4	-12.93	1.365	4	3	9.468	11
SE of difference
95% CI of difference							APPWT
	0.05333						12m vs. 16m	30.82	31.48	-0.655	1.199	5	4	0.5463	11
Interaction CI	-12.93
Mean diff, A1 - B1	12.98						APPSAA
Mean diff, A2 - B2	8.821 to 17.14						12m vs. 16m	30.77	44.4	-13.63	1.459	3	3	9.342	11
(A1 -B1) - (A2 - B2)	-12.98
95% CI of difference	-17.14 to -8.821
(B1 - A1) - (B2 - A2)
95% CI of difference
	2
Data summary	2
Number of columns (Column Factor)	15
Number of rows (Row Factor)
Number of values
Supp Figure 2K - Two-way ANOVA	OF Distance Traveled 2 vs 16						Compare cell means with others in its row and its column
Table Analyzed	Ordinary						Number of families	4
	0.05						Number of comparisons per row family	1
Two-way ANOVA							Number of comparisons per column family	1
Alpha	% of total variation	P value	P value summary	Significant?			Alpha	0.05
	0.6112	0.5441	ns	No
Source of Variation	19.53	0.0013	**	Yes			Uncorrected Fisher's LSD	Predicted (LS) mean diff.	95.00% CI of diff.	Below threshold?	Summary	Individual P Value
Interaction	18.74	0.0016	**	Yes
Row Factor							2-3m
Column Factor	SS (Type III)	DF	MS	F (DFn, DFd)	P value		APPWT vs. APPSAA	896.4	271.1 to 1522	Yes	**	0.0061
	202477	1	202477	F (1, 40) = 0.3743	P=0.5441
ANOVA table	6469692	1	6469692	F (1, 40) = 11.96	P=0.0013		16m
Interaction	6209137	1	6209137	F (1, 40) = 11.48	P=0.0016		APPWT vs. APPSAA	622.1	-33.34 to 1278	No	ns	0.0622
Row Factor	21638770	40	540969
Column Factor							APPWT
Residual							2-3m vs. 16m	912.1	275.6 to 1549	Yes	**	0.0061
	4657
Difference between column means	3898						APPSAA
Predicted (LS) mean of APPWT	759.3						2-3m vs. 16m	637.9	-6.681 to 1283	No	ns	0.0523
Predicted (LS) mean of APPSAA	224.1
Difference between predicted means	306.3 to 1212
SE of difference							Test details	Predicted (LS) mean 1	Predicted (LS) mean 2	Predicted (LS) mean diff.	SE of diff.	N1	N2	t	DF
95% CI of difference
	4665						2-3m
Difference between row means	3890						APPWT vs. APPSAA	5113	4217	896.4	309.4	10	13	2.897	40
Predicted (LS) mean of 2-3m	775
Predicted (LS) mean of 16m	224.1						16m
Difference between predicted means	322.1 to 1228						APPWT vs. APPSAA	4201	3579	622.1	324.3	12	9	1.918	40
SE of difference
95% CI of difference							APPWT
	896.4						2-3m vs. 16m	5113	4201	912.1	314.9	10	12	2.896	40
Interaction CI	622.1
Mean diff, A1 - B1	274.2						APPSAA
Mean diff, A2 - B2	-631.7 to 1180						2-3m vs. 16m	4217	3579	637.9	318.9	13	9	2	40
(A1 -B1) - (A2 - B2)	-274.2
95% CI of difference	-1180 to 631.7
(B1 - A1) - (B2 - A2)
95% CI of difference
	2
Data summary	2
Number of columns (Column Factor)	44
Number of rows (Row Factor)
Number of values
Supp Figure 2L - Two way ANOVA	OF Time in Center 2 vs 16					Compare cell means with others in its row and its column
Table Analyzed	Ordinary					Number of families	4
	0.05					Number of comparisons per row family	1
Two-way ANOVA						Number of comparisons per column family	1
Alpha	% of total variation	P value	P value summary	Significant?		Alpha	0.05
	1.321	0.4686	ns	No
Source of Variation	0.01849	0.9314	ns	No		Uncorrected Fisher's LSD	Predicted (LS) mean diff.	95.00% CI of diff.	Below threshold?	Summary	Individual P Value
Interaction	0.02087	0.9272	ns	No
Row Factor						2-3m
Column Factor	SS (Type III)	DF	MS	F (DFn, DFd)	P value	APPWT vs. APPSAA	8.946	-30.07 to 47.96	No	ns	0.6455
	1128	1	1128	F (1, 40) = 0.5355	P=0.4686
ANOVA table	15.78	1	15.78	F (1, 40) = 0.007495	P=0.9314	16m
Interaction	17.82	1	17.82	F (1, 40) = 0.008462	P=0.9272	APPWT vs. APPSAA	-11.52	-52.42 to 29.38	No	ns	0.5724
Row Factor	84236	40	2106
Column Factor						APPWT
Residual						2-3m vs. 16m	9.022	-30.69 to 48.73	No	ns	0.6486
	99.84
Difference between column means	101.1					APPSAA
Predicted (LS) mean of APPWT	-1.286					2-3m vs. 16m	-11.44	-51.66 to 28.78	No	ns	0.5685
Predicted (LS) mean of APPSAA	13.98
Difference between predicted means	-29.55 to 26.97
SE of difference						Test details	Predicted (LS) mean 1	Predicted (LS) mean 2	Predicted (LS) mean diff.	SE of diff.	N1	N2	t	DF
95% CI of difference
	99.88					2-3m
Difference between row means	101.1					APPWT vs. APPSAA	104.4	95.41	8.946	19.3	10	13	0.4635	40
Predicted (LS) mean of 2-3m	-1.211
Predicted (LS) mean of 16m	13.98					16m
Difference between predicted means	-29.47 to 27.05					APPWT vs. APPSAA	95.33	106.9	-11.52	20.24	12	9	0.5692	40
SE of difference
95% CI of difference						APPWT
	8.946					2-3m vs. 16m	104.4	95.33	9.022	19.65	10	12	0.4591	40
Interaction CI	-11.52
Mean diff, A1 - B1	20.46					APPSAA
Mean diff, A2 - B2	-36.06 to 76.98					2-3m vs. 16m	95.41	106.9	-11.44	19.9	13	9	0.575	40
(A1 -B1) - (A2 - B2)	-20.46
95% CI of difference	-76.98 to 36.06
(B1 - A1) - (B2 - A2)
95% CI of difference
	2
Data summary	2
Number of columns (Column Factor)	44
Number of rows (Row Factor)
Number of values
